# Supplementary material for: Transcriptomic responses to prion disease in rats
Source: BMC Genomics. 2015 Sep 5;16(1):682. doi: 10.1186/s12864-015-1884-7 (PMC4560926; doi:10.1186/s12864-015-1884-7)
Supplement: Additional file 2: Table S1. — Genes whose expression is differentially regulated in rat-adapted scrapie. Genes were selected for inclusion if their dysregulation was greater than 1.6-fold at clinical disease and their F-test p-value was less than 0.05 using a Benjamini-Hochberg false discovery rate correction for multiple testing. (XLSX 117 kb) [file 12864_2015_1884_MOESM2_ESM.xlsx]

## Sheet: Rat_genes_whose_expression_is_c
Probe ID	Gene Symbol	Fold Change			p-value			Gene Name	Refseq Accession
		T1	T2	T3	T1	T2	T3
1371033_at	LOC688090 /// RT1-Bb	0.634801	1.16791	21.1853	0.399	0.913	0.0002	similar to RT1 class II histocompatibility antigen, B-1 beta chain precursor (RT1.B-beta(1)) /// RT1 class II, locus Bb	NM_001004084 /// NM_001101017
1367679_at	Cd74	3.98682	8.16809	18.4332	0.0729	0.00094	0.000154	Cd74 molecule, major histocompatibility complex, class II invariant chain	NM_013069 /// XM_006254761
1370883_at	RT1-Da	3.42021	7.88717	17.8175	0.131	0.000537	0.000227	RT1 class II, locus Da	NM_001008847
1370822_at	RT1-Ba	4.26429	8.09666	17.7742	0.0696	0.00103	0.000136	RT1 class II, locus Ba	NM_001008831
1368187_at	Gpnmb	2.52307	5.87358	16.5168	0.0611	0.000971	6.34e-05	glycoprotein (transmembrane) nmb	NM_133298
1370383_s_at	RT1-Db1	2.44276	6.08984	14.7174	0.122	0.00168	0.000258	RT1 class II, locus Db1	NM_001008884
1382692_at	Clec7a	1.29481	3.40284	12.3548	0.138	0.00229	0.000104	C-type lectin domain family 7, member A	NM_001173386 /// XM_006237100
1377334_at	RT1-Ba	3.33083	6.4108	12.0834	0.228	0.0192	0.000451	RT1 class II, locus Ba	NM_001008831
1371079_at	Fcgr2b	1.61838	3.91478	8.74785	0.18	0.000904	0.0008	Fc fragment of IgG, low affinity IIb, receptor (CD32)	NM_175756 /// XM_006250233 /// XM_006250234 /// XM_006250235
1381593_x_at	RT1-Ba	0.864861	1.22976	8.38858	0.826	0.849	0.000178	RT1 class II, locus Ba	NM_001008831
1392334_at	RT1-Ba	0.940128	1.38518	8.05465	0.921	0.724	0.000157	RT1 class II, locus Ba	NM_001008831
1368000_at	C3	2.75867	3.91052	7.98978	0.124	0.0105	0.000196	complement component 3	NM_016994
1386879_at	Lgals3	1.69097	3.51595	7.5228	0.124	0.000766	8.36e-05	lectin, galactoside-binding, soluble, 3	NM_031832 /// XM_006251815
1378140_at	Arl11	2.18167	5.13277	7.46078	0.0694	0.000919	9.54e-05	ADP-ribosylation factor-like 11	NM_001013433 /// XM_006252135
1385925_at	---	1.7764	3.58021	7.32387	0.0917	0.00184	9.37e-05	---	---
1377943_at	Cd86	1.69722	2.77352	7.23931	0.245	0.00169	0.000108	CD86 molecule	NM_020081 /// XM_006248399 /// XM_006248400 /// XM_006248401
1372254_at	Serping1	1.46994	2.65352	7.17836	0.297	0.029	6.08e-05	serpin peptidase inhibitor, clade G (C1 inhibitor), member 1	NM_199093 /// XM_006234447 /// XM_006234448
1375010_at	Cd68	1.43134	3.50731	6.8559	0.245	0.000495	0.00016	Cd68 molecule	NM_001031638
1367846_at	S100a4	1.51585	3.37514	6.76901	0.179	0.000433	0.000182	S100 calcium-binding protein A4	NM_012618 /// XM_006232592
1371065_at	LOC688090 /// RT1-Bb	3.0696	4.81636	6.59082	0.197	0.0631	0.000698	similar to RT1 class II histocompatibility antigen, B-1 beta chain precursor (RT1.B-beta(1)) /// RT1 class II, locus Bb	NM_001004084 /// NM_001101017
1383131_at	Itgb2	2.10989	4.18245	6.26148	0.0789	0.00078	8.84e-05	integrin, beta 2	NM_001037780
1368930_at	Kcnn4	1.21672	1.52413	6.07278	0.33	0.17	8.94e-05	potassium intermediate/small conductance calcium-activated channel, subfamily N, member 4	NM_001270701 /// NM_001270702 /// NM_001270703 /// NM_023021 /// XM_006228466 /// XM_006228467 /// XM_006228468 /// XM_006228469 /// XM_006228470 /// XM_006228471 /// XR_350158
1368167_at	Ctse	1.45747	3.02429	5.8182	0.337	0.00166	8.98e-05	cathepsin E	NM_012938 /// XM_006249748 /// XM_006249749
1385926_at	---	1.43863	2.9381	5.78632	0.247	0.00667	9.61e-05	---	---
1372097_at	---	1.55244	2.79111	5.5718	0.123	0.00255	8.96e-05	---	---
1393347_at	Itgal	1.81953	2.84022	5.51287	0.127	0.00129	9.61e-05	integrin, alpha L	NM_001033998 /// XM_006230269 /// XM_006230270
1368683_at	Olr1	1.60847	2.21401	5.33367	0.155	0.0331	0.000182	oxidized low density lipoprotein (lectin-like) receptor 1	NM_133306
1368270_at	Apobec1	1.17648	2.59745	5.3154	0.502	0.00168	0.000145	apolipoprotein B mRNA editing enzyme, catalytic polypeptide 1	NM_012907 /// XM_006237285 /// XM_006237286 /// XM_006237287 /// XM_006237288 /// XM_006237289 /// XM_006237290 /// XM_006237291 /// XM_006237292 /// XM_006237293 /// XM_006237294
1373504_at	Glipr1	1.30936	2.42246	5.2115	0.415	0.00181	0.000101	GLI pathogenesis-related 1	NM_001011987
1370215_at	C1qb	1.74181	3.7396	5.11003	0.149	0.00135	0.000101	complement component 1, q subcomponent, B chain	NM_019262
1376652_at	C1qa	1.80011	3.4256	5.09795	0.122	0.00526	9.87e-05	complement component 1, q subcomponent, A chain	NM_001008515
1380410_at	---	1.52119	3.63205	5.02404	0.122	0.00114	0.000179	---	---
1390798_at	Ptprc	1.63828	2.43299	4.98852	0.192	0.0118	0.000178	protein tyrosine phosphatase, receptor type, C	NM_001109887 /// NM_001109888 /// NM_001109889 /// NM_001109890 /// NM_138507 /// XM_006249907 /// XM_006249908 /// XM_006249909 /// XM_006249910 /// XM_006249911 /// XM_006249912 /// XM_006249913
1374730_at	Tyrobp	1.92446	3.71321	4.95644	0.125	0.00128	0.000181	Tyro protein tyrosine kinase binding protein	NM_212525
1367975_at	Anxa3	1.98109	2.74952	4.93902	0.137	0.00923	9.64e-05	annexin A3	NM_012823 /// XM_006250694 /// XM_006250695 /// XM_006250696
1383242_a_at	Cebpa	1.09462	2.01975	4.76466	0.638	0.147	0.00377	CCAAT/enhancer binding protein (C/EBP), alpha	NM_001287577 /// NM_001287578 /// NM_001287579 /// NM_012524
1390659_at	---	1.48186	2.77084	4.74616	0.178	0.00505	0.000204	---	---
1392759_at	Trem2	1.57188	3.39109	4.73806	0.12	0.000886	0.000679	triggering receptor expressed on myeloid cells 2	NM_001106884 /// XM_006244424 /// XM_006244425
1397271_at	---	1.54449	3.3703	4.6935	0.205	0.000836	0.000202	---	---
1394673_at	Cd33	1.5577	2.85411	4.56931	0.122	0.00404	0.00022	CD33 molecule	XR_342907 /// XR_350303
1393641_at	Blnk	1.48204	3.03444	4.563	0.0887	0.00134	0.000184	B-cell linker	NM_001025767 /// XM_006231402
1370428_x_at	RT1-A2 /// RT1-A3 /// RT1-EC2	2.03418	1.89423	4.55312	0.197	0.0963	0.000708	RT1 class Ia, locus A2 /// RT1 class I, locus A3 /// RT1 class Ib, locus EC2	NM_001008829 /// NM_001008830 /// NM_012645 /// XM_006227190 /// XM_006256100
1368518_at	Cd53	1.70652	3.02309	4.50922	0.125	0.0166	0.000175	Cd53 molecule	NM_012523 /// XM_006233131
1368420_at	Cp	1.07921	1.69734	4.49376	0.816	0.144	0.0014	ceruloplasmin (ferroxidase)	NM_001270961 /// NM_012532 /// XR_351549 /// XR_351550
1369481_at	Tnfsf4	1.4292	2.98774	4.44693	0.196	0.00897	0.000333	tumor necrosis factor (ligand) superfamily, member 4	NM_053552
1370885_at	Ctsz	1.66759	2.93346	4.4366	0.124	0.00163	9.63e-05	cathepsin Z	NM_183330
1371237_a_at	LOC100362769 /// Mt1a /// Ttr	1.45106	2.27076	4.36234	0.125	0.00394	9.49e-05	hypothetical protein LOC100362769 /// metallothionein 1a /// transthyretin	NM_012681 /// NM_138826 /// XM_006227382 /// XM_006254457 /// XM_006256912
1381311_at	Emr1	1.47447	2.84811	4.31658	0.183	0.00283	0.000205	EGF-like module containing, mucin-like, hormone receptor-like 1	NM_001007557 /// XM_006244280
1395184_at	Clec12a	1.39864	2.19021	4.27404	0.211	0.0242	0.00325	C-type lectin domain family 12, member A	NM_001134716
1373025_at	C1qc	1.45844	2.63944	4.24935	0.205	0.0063	0.000247	complement component 1, q subcomponent, C chain	NM_001008524 /// XM_006239225
1373523_at	Fcgr3a	1.84925	3.167	4.23472	0.12	0.00402	0.000162	Fc fragment of IgG, low affinity IIIa, receptor	NM_207603
1367577_at	Hspb1	1.43341	2.78516	4.17322	0.136	0.00166	0.000207	heat shock protein B1	NM_031970
1387627_at	Cd86	1.43483	2.95085	4.16638	0.324	0.0116	0.000232	CD86 molecule	NM_020081 /// XM_006248399 /// XM_006248400 /// XM_006248401
1389006_at	Mpeg1	1.07759	3.06725	4.12552	0.952	0.062	0.00984	macrophage expressed 1	NM_022617 /// XM_006231115
1368555_at	Cd37	1.62405	2.92747	4.08539	0.167	0.00222	9.47e-05	CD37 molecule	NM_017124 /// XM_006228981
1390569_at	Cndp1	1.48374	2.10114	4.07388	0.26	0.0263	0.000276	carnosine dipeptidase 1 (metallopeptidase M20 family)	NM_001007687 /// XM_006255009 /// XM_006255010
1390687_at	Plek	1.65132	2.85254	4.03052	0.124	0.00229	0.000201	pleckstrin	NM_001025750 /// XM_006251520
1394678_at	Fgd2	1.74727	2.17685	3.999	0.162	0.0269	0.000707	FYVE, RhoGEF and PH domain containing 2	NM_001107617 /// XM_006256203 /// XM_006256204 /// XM_006256205
1373785_at	Pld4	1.66003	3.2685	3.99445	0.172	0.0203	0.00144	phospholipase D family, member 4	NM_001126288
1368006_at	Laptm5	1.81007	2.41866	3.97431	0.107	0.011	0.000248	lysosomal protein transmembrane 5	NM_053538
1386009_at	Csf3r	1.7842	3.51297	3.92003	0.139	0.00135	0.000682	colony stimulating factor 3 receptor (granulocyte)	NM_001106685 /// XM_006238848 /// XM_006238849 /// XM_006238850 /// XM_006238851 /// XM_006238852 /// XM_006238853 /// XM_006238854 /// XM_006238855 /// XM_006238856
1377950_at	LOC100910934 /// RGD1309362	1.4437	1.93863	3.91326	0.382	0.0194	0.00663	interferon-inducible GTPase 1-like /// similar to interferon-inducible GTPase	NM_001024884 /// XM_003751792 /// XM_006254759
1393219_at	C2 /// Cfb	1.39293	1.69593	3.88932	0.392	0.127	0.000572	complement component 2 /// complement factor B	NM_172222 /// NM_212466
1392637_at	LOC102549198	1.44379	2.13871	3.88293	0.338	0.0211	0.000708	interferon-inducible GTPase 1-like	XM_006222578 /// XM_006254760
1389253_at	Vnn1	1.10433	2.40369	3.86762	0.565	0.00626	0.00222	vanin 1	NM_001025623
1367942_at	Acp5	1.27615	1.91096	3.84487	0.37	0.0106	0.000248	acid phosphatase 5, tartrate resistant	NM_001270889 /// NM_019144 /// XM_006242691 /// XM_006242692 /// XM_006242693 /// XM_006242694
1371015_at	Mx1	1.83091	2.09454	3.82318	0.385	0.0514	0.00245	myxovirus (influenza virus) resistance 1	NM_001271058 /// NM_001271059 /// NM_001271060 /// NM_001271061 /// NM_001271062 /// NM_173096 /// XM_006248146 /// XM_006248147 /// XM_006248148 /// XM_006248149
1387969_at	Cxcl10	1.91565	1.87574	3.80046	0.397	0.0144	0.00685	chemokine (C-X-C motif) ligand 10	NM_139089
1382531_at	Tlr7	1.17435	1.77544	3.7849	0.426	0.0801	0.000584	toll-like receptor 7	NM_001097582 /// XM_006256840 /// XM_006256841 /// XM_006256842 /// XM_006256843 /// XM_006256844
1398246_s_at	Fcgr2a /// LOC100911825 /// LOC100912061 /// LOC100912098 /// LOC498276	1.3709	2.46095	3.77708	0.122	0.00103	0.000177	Fc fragment of IgG, low affinity IIa, receptor /// low affinity immunoglobulin gamma Fc region receptor III-like /// low affinity immunoglobulin gamma Fc region receptor III-like /// low affinity immunoglobulin gamma Fc region receptor III-like /// Fc gamma receptor II beta	NM_001135992 /// NM_053843 /// XM_003751274 /// XM_003751275 /// XM_006250236 /// XM_006250303 /// XM_006250304 /// XM_006250305 /// XM_006250306 /// XM_006250307 /// XM_006250308 /// XM_006250309 /// XM_006250310
1384507_at	Fam105a	1.54702	2.65522	3.7716	0.121	0.0122	9.99e-05	family with sequence similarity 105, member A	NM_001037648
1372064_at	Cxcl16	1.63217	2.20226	3.76101	0.26	0.0679	9.5e-05	chemokine (C-X-C motif) ligand 16	NM_001017478
1382513_at	Trem2	1.4571	3.00816	3.74215	0.108	0.00192	0.000199	triggering receptor expressed on myeloid cells 2	NM_001106884 /// XM_006244424 /// XM_006244425
1374367_at	Grxcr1 /// LOC100910415	1.70265	2.84223	3.71081	0.097	0.00256	0.000313	glutaredoxin, cysteine rich 1 /// glutaredoxin domain-containing cysteine-rich protein 1-like	NM_001191935 /// XM_003751360
1367973_at	Ccl2	1.54715	2.02839	3.70637	0.155	0.0375	0.00167	chemokine (C-C motif) ligand 2	NM_031530
1387952_a_at	Cd44	1.23168	1.53895	3.69172	0.402	0.266	0.000327	Cd44 molecule	NM_012924 /// XM_006234623 /// XM_006234624 /// XM_006234625 /// XM_006234626 /// XM_006234627 /// XM_006234628 /// XM_006234629 /// XM_006234630 /// XM_006234631
1389873_at	Pycard	1.48843	2.37278	3.68421	0.184	0.00293	0.000248	PYD and CARD domain containing	NM_172322
1367974_at	Anxa3	1.66822	2.47663	3.66558	0.0907	0.00587	0.0002	annexin A3	NM_012823 /// XM_006250694 /// XM_006250695 /// XM_006250696
1373575_at	Fcer1g	1.6981	3.14643	3.64242	0.124	0.00133	0.000267	Fc fragment of IgE, high affinity I, receptor for; gamma polypeptide	NM_001131001 /// XR_359107
1388255_x_at	RT1-CE5	0.805604	0.940923	3.6356	0.601	0.876	0.0129	RT1 class I, locus CE5	NM_001008843 /// NM_001033986
1395313_s_at	Anxa3	1.61	2.60608	3.63367	0.127	0.00464	0.000297	annexin A3	NM_012823 /// XM_006250694 /// XM_006250695 /// XM_006250696
1373992_at	LOC102549198 /// MGC108823	1.41205	1.86316	3.59621	0.407	0.0254	0.000219	interferon-inducible GTPase 1-like /// similar to interferon-inducible GTPase	NM_001012353 /// XM_006222578 /// XM_006254760
1367850_at	Fcgr2a /// LOC100911825 /// LOC100912061 /// LOC100912098 /// LOC498276	1.50142	2.42828	3.57605	0.125	0.00128	0.000356	Fc fragment of IgG, low affinity IIa, receptor /// low affinity immunoglobulin gamma Fc region receptor III-like /// low affinity immunoglobulin gamma Fc region receptor III-like /// low affinity immunoglobulin gamma Fc region receptor III-like /// Fc gamma receptor II beta	NM_001135992 /// NM_053843 /// XM_003751274 /// XM_003751275 /// XM_006250236 /// XM_006250303 /// XM_006250304 /// XM_006250305 /// XM_006250306 /// XM_006250307 /// XM_006250308 /// XM_006250309 /// XM_006250310
1381161_a_at	---	1.27878	2.32636	3.57591	0.386	0.00208	0.000198	---	---
1386893_at	Grn	1.50791	2.08169	3.56118	0.129	0.00566	9.27e-05	granulin	NM_001145842 /// NM_017113
1387011_at	Lcn2	1.48276	2.85815	3.55791	0.44	0.143	0.000329	lipocalin 2	NM_130741
1382043_at	Unc93b1	1.48679	2.07281	3.55498	0.296	0.00639	0.000256	unc-93 homolog B1 (C. elegans)	NM_001108513 /// XM_006230833
1388271_at	Mt2A	1.75408	2.69428	3.54629	0.18	0.00092	9.36e-05	metallothionein 2A	NM_001137564
1385440_at	Hcst	1.17141	1.39673	3.53824	0.313	0.0222	0.00199	hematopoietic cell signal transducer	NM_001005900 /// XM_006228785
1398892_at	Npc2	1.54122	2.41705	3.51602	0.132	0.00143	0.000146	Niemann-Pick disease, type C2	NM_173118
1370832_at	Ccl4	1.48581	2.11777	3.51484	0.124	0.00422	9.78e-05	chemokine (C-C motif) ligand 4	NM_053858 /// XM_006246966
1368353_at	Gfap	1.67664	2.56468	3.50111	0.125	0.00243	0.000251	glial fibrillary acidic protein	NM_017009
1390510_at	LOC100912573 /// Ms4a6bl	1.16559	2.63911	3.49723	0.629	0.0195	0.00114	membrane-spanning 4-domains subfamily A member 6B-like /// membrane-spanning 4-domains, subfamily A, member 6B-like	NM_001006975 /// XM_006231109
1382907_at	Fam46c	1.56436	1.55614	3.48177	0.122	0.111	0.000276	family with sequence similarity 46, member C	NM_001014041 /// XM_006233037 /// XM_006233038 /// XM_006233039
1370377_at	Cyp2d1 /// Cyp2d5	1.44382	2.11314	3.47886	0.27	0.0508	0.000174	cytochrome P450, family 2, subfamily d, polypeptide 1 /// cytochrome P450, family 2, subfamily d, polypeptide 5	NM_153313 /// NM_173304
1384126_a_at	Cebpa	1.40852	2.22143	3.46829	0.19	0.0856	0.00471	CCAAT/enhancer binding protein (C/EBP), alpha	NM_001287577 /// NM_001287578 /// NM_001287579 /// NM_012524
1370603_a_at	Ptprc	1.0996	1.48526	3.4381	0.631	0.286	0.00125	protein tyrosine phosphatase, receptor type, C	NM_001109887 /// NM_001109888 /// NM_001109889 /// NM_001109890 /// NM_138507 /// XM_006249907 /// XM_006249908 /// XM_006249909 /// XM_006249910 /// XM_006249911 /// XM_006249912 /// XM_006249913
1379448_at	Ttk	1.42056	2.38978	3.43162	0.386	0.00654	0.00134	Ttk protein kinase	NM_001108172 /// XM_006243460 /// XM_006243461 /// XM_006243462 /// XM_006243463 /// XM_006243464 /// XM_006243465 /// XM_006243466
1368418_a_at	Cp	1.18821	1.69305	3.42736	0.492	0.00639	0.000242	ceruloplasmin (ferroxidase)	NM_001270961 /// NM_012532 /// XR_351549 /// XR_351550
1369815_at	Ccl3	1.12032	1.63758	3.40804	0.553	0.0343	0.000453	chemokine (C-C motif) ligand 3	NM_013025
1387799_at	Fxyd2	0.934436	1.38329	3.38921	0.697	0.133	0.00101	FXYD domain-containing ion transport regulator 2	NM_017349 /// NM_145717 /// XM_006242911 /// XM_006242912
1375211_at	Rnaset2	1.5491	2.62895	3.34654	0.147	0.00253	0.000209	ribonuclease T2	NM_001106210
1389486_at	---	1.53704	1.75242	3.32014	0.106	0.082	0.00114	---	---
1370080_at	Hmox1	1.27213	1.96814	3.30992	0.291	0.00558	0.000673	heme oxygenase (decycling) 1	NM_012580
1385465_at	Siglec5	1.25991	2.69278	3.29992	0.524	0.105	0.0081	sialic acid binding Ig-like lectin 5	NM_001106249 /// XM_006228946 /// XR_350302
1367651_at	Ctsd	1.34273	1.37334	3.29679	0.138	0.241	0.000569	cathepsin D	NM_134334
1383658_at	Laptm5	1.51632	2.20513	3.29383	0.148	0.00665	0.000101	lysosomal protein transmembrane 5	NM_053538
1390050_at	Golm1	1.60363	2.32871	3.29233	0.135	0.00208	0.000268	golgi membrane protein 1	XM_001056825 /// XM_006222331 /// XM_006253546 /// XM_006253547 /// XM_006253548
1368419_at	Cp	1.25195	1.88389	3.28876	0.411	0.00299	0.00033	ceruloplasmin (ferroxidase)	NM_001270961 /// NM_012532 /// XR_351549 /// XR_351550
1393227_at	---	1.32481	1.88932	3.28365	0.352	0.0269	9.24e-05	---	---
1370913_at	Rsad2	1.88966	1.52606	3.28065	0.124	0.0856	0.00156	radical S-adenosyl methionine domain containing 2	NM_138881
1383516_at	Fgl2	1.64597	1.70363	3.27974	0.127	0.00641	0.00095	fibrinogen-like 2	NM_053455
1367712_at	Timp1	1.27582	2.46149	3.26704	0.162	0.00164	0.000743	TIMP metallopeptidase inhibitor 1	NM_053819 /// XM_006256608 /// XM_006256609 /// XM_006256610
1390866_at	---	1.2242	1.86882	3.25622	0.405	0.00545	0.000205	---	---
1377153_a_at	Klhl6	1.18029	2.10226	3.23945	0.391	0.00271	0.00204	kelch-like family member 6	NM_001105867 /// XM_006248594
1368010_at	Ptpn6	1.59524	2.47828	3.22388	0.122	0.00212	0.000134	protein tyrosine phosphatase, non-receptor type 6	NM_053908
1369204_at	Hck	1.34411	1.59835	3.22359	0.252	0.0476	9.16e-05	hemopoietic cell kinase	NM_013185
1389553_at	Clec4a3	1.20343	2.34092	3.22026	0.37	0.00854	0.000331	C-type lectin domain family 4, member A3	NM_001005891 /// XM_006237320 /// XM_006237321
1383391_a_at	C2 /// Cfb	1.19858	1.60843	3.19474	0.337	0.311	0.00107	complement component 2 /// complement factor B	NM_172222 /// NM_212466
1369852_at	F10	1.37733	1.98257	3.1653	0.389	0.0582	0.000561	coagulation factor X	NM_017143
1398347_at	Axl	1.3876	1.81753	3.14547	0.136	0.0212	8.84e-05	Axl receptor tyrosine kinase	NM_001013147 /// NM_031794
1381819_at	Card14	1.14344	1.68518	3.13943	0.295	0.0163	0.0001	caspase recruitment domain family, member 14	XM_006220955 /// XM_006220956 /// XM_006220957 /// XM_006220958 /// XM_006220959 /// XM_006220960 /// XM_006220961 /// XM_006220962 /// XM_006220963 /// XM_006220964 /// XM_006220965 /// XM_006220966 /// XM_006247960 /// XR_338999
1370516_at	Slc15a3	1.46517	2.28025	3.11294	0.171	0.00269	0.000369	solute carrier family 15 (oligopeptide transporter), member 3	NM_139341
1387947_at	Mafb	1.04724	1.54444	3.1021	0.883	0.0631	0.000117	v-maf avian musculoaponeurotic fibrosarcoma oncogene homolog B	NM_019316
1382108_at	---	1.01426	1.67858	3.08074	0.96	0.00726	0.00115	---	---
1373204_at	Tmem176a	1.8688	3.217	3.07471	0.145	0.00634	0.000838	transmembrane protein 176A	NM_001039008
1387946_at	Lgals3bp	1.34911	1.56911	3.07428	0.335	0.0346	0.000633	lectin, galactoside-binding, soluble, 3 binding protein	NM_139096
1376943_at	Evi2b	1.55975	1.74631	3.06889	0.127	0.052	0.0011	ecotropic viral integration site 2B	NM_001271482
1388046_at	Itgam	1.39547	1.88135	3.06554	0.342	0.0263	0.0017	integrin, alpha M	NM_012711 /// XM_006230214
1388784_at	Csf1r	1.57972	2.26078	3.05147	0.167	0.0067	0.000253	colony stimulating factor 1 receptor	NM_001029901 /// XM_006254813 /// XM_006254814
1368280_at	Ctsc	1.23732	1.53849	3.04559	0.228	0.0622	0.00279	cathepsin C	NM_017097
1391979_at	Fyb	1.80047	2.04667	3.04377	0.221	0.0269	0.00069	FYN binding protein	NM_001109176 /// XM_006232017 /// XM_006232018 /// XM_006232019 /// XM_006232020 /// XM_006232021 /// XM_006232022 /// XM_006232023 /// XR_351441 /// XR_351442
1380537_at	Nckap1l	1.22347	2.15189	3.036	0.381	0.0046	0.000218	NCK associated protein 1 like	NM_001108119 /// XM_006242407
1370892_at	C4a /// C4b /// LOC100911579	1.47365	1.71914	3.0294	0.332	0.0269	0.00243	complement component 4A (Rodgers blood group) /// complement component 4B (Chido blood group) /// complement C4-like	NM_001002805 /// NM_031504 /// XM_003751918
1368679_a_at	Lyn	1.24111	1.27349	3.02857	0.449	0.572	0.0017	v-yes-1 Yamaguchi sarcoma viral related oncogene homolog	NM_001111098 /// NM_030857 /// XM_006237834
1367794_at	A2m /// LOC100911545	1.4215	1.60998	3.02851	0.21	0.024	9.46e-05	alpha-2-macroglobulin /// alpha-2-macroglobulin-like	NM_012488 /// XM_003749828
1372070_at	Ifi30	1.46845	2.27512	3.02606	0.124	0.00419	0.000182	interferon gamma inducible protein 30	NM_001030026
1373754_at	Golm1	1.4155	2.26162	3.01561	0.139	0.00209	0.000202	golgi membrane protein 1	XM_001056825 /// XM_006222331 /// XM_006253546 /// XM_006253547 /// XM_006253548
1378418_at	Tifab	1.5364	2.00467	3.00717	0.334	0.0857	0.00163	TRAF-interacting protein with forkhead-associated domain, family member B	NM_001025029 /// XM_006253578 /// XM_006253579
1370973_at	Scn7a	0.919531	1.42648	3.00346	0.677	0.078	0.00135	sodium channel, voltage-gated, type VII, alpha subunit	NM_031686 /// XM_006234296 /// XM_006234297 /// XM_006234298
1370882_at	LOC100909630 /// RT1-DMb	1.56665	2.4598	2.99414	0.123	0.00134	0.000199	class II histocompatibility antigen, M beta 1 chain-like /// RT1 class II, locus DMb	NM_198740 /// XM_003751925 /// XM_006256034 /// XM_006256095 /// XM_006256096
1379957_at	Slfn13	1.19302	1.88397	2.98867	0.341	0.0327	0.00112	schlafen family member 13	NM_001013970 /// XM_006246998 /// XM_006246999 /// XM_006247000
1393863_at	Cd180	1.46796	1.81709	2.98466	0.245	0.00364	0.00031	CD180 molecule	NM_001106405 /// XM_006231871
1387343_at	Cebpd	1.33873	2.28019	2.98151	0.282	0.00222	9.04e-05	CCAAT/enhancer binding protein (C/EBP), delta	NM_013154
1368460_at	Slc2a5	1.32675	2.28262	2.97921	0.283	0.0193	0.000635	solute carrier family 2 (facilitated glucose/fructose transporter), member 5	NM_031741
1377092_at	---	1.20294	1.81082	2.97392	0.367	0.0495	0.000673	---	---
1376636_at	Tgfbr1	1.51395	2.28273	2.95705	0.139	0.00163	0.000215	transforming growth factor, beta receptor 1	NM_012775 /// XM_006225297 /// XM_006238030 /// XM_006238153 /// XR_353962
1384127_at	Cebpa	1.2674	1.87125	2.95307	0.301	0.0926	0.00353	CCAAT/enhancer binding protein (C/EBP), alpha	NM_001287577 /// NM_001287578 /// NM_001287579 /// NM_012524
1376675_at	Cd300a	1.2821	1.91821	2.93396	0.147	0.0783	0.000795	Cd300a molecule	NM_001205348
1368558_s_at	Aif1	1.5431	2.55568	2.93232	0.123	0.00618	0.000682	allograft inflammatory factor 1	NM_017196 /// XM_006256060 /// XM_006256061 /// XM_006256062 /// XM_006256063 /// XM_006256064 /// XM_006256065
1368921_a_at	Cd44	1.36906	1.96088	2.93193	0.121	0.0296	0.000353	Cd44 molecule	NM_012924 /// XM_006234623 /// XM_006234624 /// XM_006234625 /// XM_006234626 /// XM_006234627 /// XM_006234628 /// XM_006234629 /// XM_006234630 /// XM_006234631
1383392_at	C2 /// Cfb	1.39255	1.75419	2.90789	0.317	0.0413	0.000687	complement component 2 /// complement factor B	NM_172222 /// NM_212466
1377835_at	Dock8	1.38431	2.11522	2.89714	0.163	0.0206	0.000338	dedicator of cytokinesis 8	NM_001037793 /// XM_006231243 /// XM_006231244 /// XM_006231245
1368742_at	C5ar1	1.20439	1.3783	2.89601	0.333	0.029	0.000927	complement component 5a receptor 1	NM_053619
1374778_at	Ctsc	1.28736	1.75701	2.89267	0.191	0.0105	0.000841	cathepsin C	NM_017097
1385213_at	Epsti1	1.20293	2.21851	2.88038	0.398	0.0166	0.0103	epithelial stromal interaction 1 (breast)	NM_001044257
1370333_a_at	Igf1	1.13529	1.92331	2.87791	0.527	0.00183	0.00168	insulin-like growth factor 1	NM_001082477 /// NM_001082478 /// NM_001082479 /// NM_178866 /// XM_006241191 /// XM_006241192 /// XM_006241193 /// XM_006241194
1394999_at	Rab7b	1.04951	1.28486	2.86144	0.821	0.207	0.00852	Rab7b, member RAS oncogene family	NM_001109328 /// XM_006249794 /// XM_006249795
1368813_at	Cebpd	1.38411	2.3721	2.86053	0.212	0.00786	0.000615	CCAAT/enhancer binding protein (C/EBP), delta	NM_013154
1397958_at	Tagap	1.08798	2.25883	2.84148	0.574	0.0198	0.000482	T-cell activation RhoGTPase activating protein	NM_001107455 /// XM_003748695 /// XM_003753172 /// XM_006222910 /// XM_006227912
1384381_at	Abca1	1.20031	1.73803	2.83217	0.559	0.107	0.0011	ATP-binding cassette, subfamily A (ABC1), member 1	NM_178095
1368728_at	P2ry12	1.37219	2.13299	2.8284	0.402	0.0117	0.00728	purinergic receptor P2Y, G-protein coupled, 12	NM_022800 /// XM_006232406 /// XM_006232407 /// XM_006232408 /// XM_006232409
1374558_at	Icoslg	1.26281	2.24646	2.82079	0.403	0.0259	0.00422	inducible T-cell co-stimulator ligand	XM_006223829 /// XM_006223830 /// XM_006223831 /// XM_006223832 /// XM_006223833 /// XM_006256260 /// XM_006256261 /// XM_006256262 /// XM_006256263 /// XM_006256264
1368840_at	Tmem176b	1.44658	2.3941	2.80889	0.129	0.00553	0.000256	transmembrane protein 176B	NM_001270589 /// NM_001270590 /// NM_001270591 /// NM_001270592 /// NM_001270593 /// NM_001270594 /// NM_134390 /// XM_006236455 /// XM_006236456
1374976_a_at	---	1.33238	1.49349	2.80461	0.147	0.0639	0.000711	---	---
1377908_at	---	1.22455	1.61942	2.8028	0.391	0.0074	0.00145	---	---
1378150_at	LOC100363332	1.44633	1.74112	2.80041	0.137	0.0305	0.00053	caspase recruitment domain family, member 11	XM_006221260 /// XM_006248983
1372404_at	Rac2	1.33827	2.03342	2.7876	0.247	0.00516	0.000916	ras-related C3 botulinum toxin substrate 2 (rho family, small GTP binding protein Rac2)	NM_001008384 /// XM_006242028
1393280_at	Ly86	1.59246	2.61935	2.76795	0.102	0.00927	0.000925	lymphocyte antigen 86	NM_001106128 /// XM_006253800
1386637_at	Fgl2	1.37048	1.29343	2.7625	0.127	0.277	0.0162	fibrinogen-like 2	NM_053455
1386925_at	Arpc1b	1.21744	1.78285	2.73223	0.303	0.0262	0.000569	actin related protein 2/3 complex, subunit 1B	NM_019289
1388469_at	---	1.13612	1.60787	2.72112	0.431	0.00953	0.00164	---	---
1391593_at	Rassf4	1.31537	1.21492	2.71706	0.284	0.286	0.00428	Ras association (RalGDS/AF-6) domain family member 4	NM_001024275 /// XM_006237191
1368332_at	Gbp2	1.38654	1.4277	2.70528	0.387	0.0537	0.00109	guanylate binding protein 2, interferon-inducible	NM_133624
1392894_at	Fgl2	1.29646	1.77875	2.70422	0.126	0.0144	0.00015	fibrinogen-like 2	NM_053455
1383355_at	Abca1	1.29551	1.95183	2.69143	0.558	0.111	0.00222	ATP-binding cassette, subfamily A (ABC1), member 1	NM_178095
1368915_at	Kmo	0.974531	1.49497	2.68637	0.955	0.374	0.0134	kynurenine 3-monooxygenase (kynurenine 3-hydroxylase)	NM_021593 /// XM_006250325 /// XM_006250326 /// XM_006250327
1368981_at	Aqp4	1.79491	1.3364	2.67943	0.122	0.509	0.00111	aquaporin 4	NM_001142366 /// NM_001270558 /// NM_001270559 /// NM_012825 /// XM_006254429 /// XM_006254430 /// XM_006254431
1378321_at	Rassf4	1.42641	1.23131	2.6571	0.265	0.387	0.00115	Ras association (RalGDS/AF-6) domain family member 4	NM_001024275 /// XM_006237191
1387808_at	Slc7a7	1.30293	2.22668	2.6546	0.254	0.00558	0.00111	solute carrier family 7 (amino acid transporter light chain, y+L system), member 7	NM_031341 /// XM_006252020 /// XM_006252021 /// XM_006252022 /// XM_006252023 /// XM_006252024
1388740_at	Fermt3	1.28357	2.01239	2.6506	0.189	0.00261	0.000247	fermitin family member 3	NM_001127543 /// XM_006230811
1367786_at	Psmb8	1.55037	1.86862	2.6502	0.162	0.0164	0.000908	proteasome (prosome, macropain) subunit, beta type, 8	NM_080767 /// XM_006256033
1380822_at	P2ry12	1.54001	2.7005	2.64034	0.368	0.00107	0.000183	purinergic receptor P2Y, G-protein coupled, 12	NM_022800 /// XM_006232406 /// XM_006232407 /// XM_006232408 /// XM_006232409
1368430_at	Lgmn	1.29833	1.52732	2.63698	0.151	0.0945	0.000175	legumain	NM_022226
1382026_at	Arhgap9	1.15058	1.67065	2.63335	0.339	0.0323	0.00189	Rho GTPase activating protein 9	NM_001012198 /// NM_001080789 /// XM_006241464 /// XM_006241465 /// XM_006241466 /// XM_006241467 /// XM_006241468
1390914_at	Fli1	1.14327	1.36203	2.62928	0.498	0.113	0.000568	Fli-1 proto-oncogene, ETS transcription factor	NM_001017381 /// XM_006242763 /// XM_006242764 /// XM_006242765 /// XM_006242766 /// XM_006242767
1386679_at	Slc14a1	1.30675	1.87402	2.62255	0.284	0.0162	0.000331	solute carrier family 14 (urea transporter), member 1	NM_019346 /// XM_006254976 /// XM_006254977 /// XM_006254978
1393682_at	Gpr34	1.61463	2.11824	2.62067	0.184	0.0375	0.000632	G protein-coupled receptor 34	NM_001024925 /// XM_006256675 /// XM_006256676
1368370_at	Adcy4	1.17137	1.83601	2.61606	0.326	0.00215	0.000218	adenylate cyclase 4	NM_019285 /// XM_006252008 /// XR_359917
1382346_at	---	1.50063	2.07563	2.60549	0.0827	0.0195	0.00067	---	---
1392407_at	Arhgap30	1.38454	2.00385	2.60393	0.392	0.00417	0.00102	Rho GTPase activating protein 30	NM_001109077 /// XM_006250257
1371037_at	Pros1	1.3703	1.72784	2.60261	0.151	0.0172	9.95e-05	protein S (alpha)	NM_031086 /// XM_006240719
1397304_at	Igtp	1.15443	1.3063	2.60079	0.645	0.384	0.0014	interferon gamma induced GTPase	NM_001008765 /// XM_006246382
1371162_at	Mrgprx3	1.28128	2.06568	2.59679	0.473	0.0172	0.000448	MAS-related GPR, member X3	NM_145787 /// XM_006229247
1391106_at	---	0.983467	1.28686	2.5936	0.944	0.146	0.000923	---	---
1376150_at	S1pr3	1.13842	1.4048	2.59316	0.529	0.12	0.000329	sphingosine-1-phosphate receptor 3	NM_001271143 /// XM_006253678 /// XM_006253679 /// XM_006253680
1382619_at	---	1.11455	1.35609	2.59158	0.609	0.168	0.000297	---	---
1383290_at	Spint1	0.866877	1.48305	2.58936	0.52	0.211	0.00855	serine peptidase inhibitor, Kunitz type 1	NM_001004265 /// XM_006234763 /// XM_006234764
1389210_at	Lcp1	1.48243	1.88968	2.58637	0.171	0.011	0.000315	lymphocyte cytosolic protein 1	NM_001012044 /// XM_006252318 /// XM_006252319 /// XM_006252320 /// XM_006252321 /// XM_006252322
1385832_s_at	Sash3	1.5393	2.25205	2.58422	0.204	0.00217	0.000528	SAM and SH3 domain containing 3	NM_001134992 /// XM_006257530
1370219_at	Cyba	1.25814	1.96467	2.57532	0.134	0.00283	0.000529	cytochrome b-245, alpha polypeptide	NM_024160
1369290_at	Ccr5	1.51272	1.53434	2.54884	0.299	0.2	0.00351	chemokine (C-C motif) receptor 5	NM_053960
1387739_at	Cd8b	0.966501	1.22951	2.54022	0.931	0.252	0.000676	CD8b molecule	NM_031539
1377671_at	---	1.35212	1.92742	2.53925	0.146	0.00363	0.00066	---	---
1376845_at	Ifi27l2b	1.22091	1.46053	2.53857	0.597	0.22	0.00706	interferon, alpha-inducible protein 27 like 2B	NM_206846
1382153_at	Clec4a	1.29292	1.86228	2.53372	0.325	0.0561	0.00201	C-type lectin domain family 4, member A	NM_001005899 /// XM_006237324
1397808_at	---	1.12811	1.59569	2.53055	0.577	0.0367	0.00107	---	---
1392171_at	Chi3l1	1.25721	2.01645	2.53038	0.435	0.0784	0.00113	chitinase 3-like 1 (cartilage glycoprotein-39)	NM_053560 /// XM_006249892 /// XM_006249893 /// XM_006249894
1387893_at	C1s	1.10482	1.29564	2.52924	0.54	0.126	0.00101	complement component 1, s subcomponent	NM_138900
1370154_at	Lyz2	1.13044	1.59866	2.52132	0.632	0.00963	0.000673	lysozyme 2	NM_012771 /// XR_355493
1379584_at	---	1.16859	1.70299	2.51056	0.572	0.0685	0.0177	---	---
1388673_at	Lsp1	1.29566	1.84552	2.50076	0.349	0.0155	0.000566	lymphocyte-specific protein 1	NM_001025420 /// XM_006230813 /// XM_006230814 /// XM_006230815 /// XM_006230816 /// XM_006230817 /// XM_006230818 /// XM_006230819
1372640_at	Pi16	1.18469	1.75934	2.495	0.433	0.0325	0.00047	peptidase inhibitor 16	NM_001170481 /// XM_006256183 /// XR_362046
1388887_at	Ggta1p	1.401	1.8139	2.49391	0.215	0.00347	0.000327	glycoprotein, alpha-galactosyltransferase 1,3	NM_145674 /// XM_006234033 /// XM_006234034 /// XM_006234035 /// XM_006234036 /// XM_006234037
1379818_at	---	1.09243	1.36397	2.4865	0.661	0.297	0.0241	---	---
1369393_at	Map3k8	1.08	1.45764	2.48389	0.788	0.067	0.00169	mitogen-activated protein kinase kinase kinase 8	NM_053847 /// XM_006254048
1372935_at	Tmem119	1.44767	2.12351	2.47321	0.121	0.0669	0.00326	transmembrane protein 119	NM_001107155 /// XM_006249500
1368482_at	Bcl2a1	1.30493	2.21499	2.4711	0.345	0.00635	0.00167	BCL2-related protein A1	NM_133416
1382314_at	Isg15	1.35864	1.48998	2.46817	0.515	0.147	0.0111	ISG15 ubiquitin-like modifier	NM_001106700 /// XM_006239563
1387566_at	Pla2g4a	1.25928	1.54005	2.46786	0.191	0.0111	0.000185	phospholipase A2, group IVA (cytosolic, calcium-dependent)	NM_133551 /// XM_006249964
1377239_at	Apbb1ip	1.39083	1.81474	2.45144	0.322	0.0116	0.000228	amyloid beta (A4) precursor protein-binding, family B, member 1 interacting protein	NM_001100577
1380636_at	Alox12	1.18089	1.99756	2.44943	0.703	0.00367	0.000628	arachidonate 12-lipoxygenase	NM_001105798 /// XM_006246659
1387687_at	Igsf6	0.935529	1.3446	2.43888	0.565	0.0815	0.0159	immunoglobulin superfamily, member 6	NM_133542
1384350_at	Nckap1l	1.14727	2.04219	2.43554	0.479	0.0119	0.000928	NCK associated protein 1 like	NM_001108119 /// XM_006242407
1392569_at	---	1.03327	1.44524	2.4323	0.866	0.0491	0.00149	---	---
1372641_at	---	1.10458	1.74598	2.42776	0.654	0.0103	0.000841	---	---
1369956_at	Ifngr1	1.25776	1.38771	2.42539	0.137	0.216	0.00111	interferon gamma receptor 1	NM_053783
1367574_at	Vim	1.22347	1.29295	2.41394	0.325	0.157	0.000977	vimentin	NM_031140
1369979_at	Skap2	1.21539	1.65471	2.40604	0.325	0.0295	0.000731	src kinase associated phosphoprotein 2	NM_130413 /// XM_006236477 /// XM_006236478
1376321_at	Piezo1	1.23494	1.80603	2.40271	0.382	0.0226	0.00156	piezo-type mechanosensitive ion channel component 1	NM_001077200
1383786_at	Rab32	1.15818	1.35479	2.39535	0.567	0.0362	0.00248	RAB32, member RAS oncogene family	NM_001108902
1387029_at	Cfh	1.3831	1.85943	2.39369	0.192	0.0371	0.00183	complement factor H	NM_130409
1382277_at	Ly96	1.34746	1.87845	2.39149	0.29	0.00189	0.00056	lymphocyte antigen 96	NM_001024279 /// XM_006225164 /// XM_006225165 /// XM_006237726
1379598_at	---	1.25698	1.65549	2.37992	0.22	0.00514	0.00315	---	---
1376151_a_at	Irgm2	1.26867	1.27482	2.36641	0.345	0.206	0.000173	immunity-related GTPase family M member 2	XM_002727712 /// XM_006220681 /// XM_006220682 /// XM_006246411 /// XR_357624 /// XR_357625 /// XR_357626
1370301_at	Mmp2	1.38943	2.19587	2.36307	0.162	0.0346	0.0155	matrix metallopeptidase 2	NM_031054
1368754_at	P2ry6	1.32853	1.72179	2.34436	0.247	0.0293	0.000146	pyrimidinergic receptor P2Y, G-protein coupled, 6	NM_057124 /// XM_006229711 /// XM_006229712 /// XM_006229713 /// XM_006229714 /// XM_006229715 /// XM_006229716 /// XM_006229717
1373490_at	Gmfg	1.20248	1.74797	2.33837	0.284	0.0157	0.000711	glia maturation factor, gamma	NM_181091 /// XM_006228606 /// XM_006228607 /// XM_006228608
1386899_at	Ctsh	1.26775	1.64655	2.33321	0.13	0.0154	0.000278	cathepsin H	NM_012939 /// XM_006243522
1397317_at	Itgb3	1.60969	1.8741	2.32933	0.17	0.00468	0.000651	integrin, beta 3	NM_153720
1379563_at	Irf5	1.3242	1.71921	2.32876	0.139	0.0331	0.000205	interferon regulatory factor 5	NM_001106586 /// XM_006236180 /// XM_006236181 /// XM_006236182 /// XM_006236183 /// XM_006236184 /// XM_006236185
1370891_at	Cd48	1.17395	1.65011	2.31749	0.548	0.0161	0.000147	Cd48 molecule	NM_139103 /// XR_359105 /// XR_359106
1386913_at	Pdpn	1.33365	1.60822	2.31378	0.124	0.027	0.00111	podoplanin	NM_019358 /// XM_006239338
1367802_at	Sgk1	1.16343	1.67069	2.30776	0.644	0.0643	0.00165	serum/glucocorticoid regulated kinase 1	NM_001193568 /// NM_001193569 /// NM_019232 /// XM_006227723 /// XM_006227724
1384298_at	Myo1f	1.43324	2.22936	2.30405	0.17	0.00167	0.000673	myosin IF	NM_001108076
1387202_at	Icam1	1.26634	1.54761	2.30266	0.259	0.0138	0.000266	intercellular adhesion molecule 1	NM_012967
1388149_at	Tap1	1.03689	1.17302	2.30142	0.888	0.538	0.000828	transporter 1, ATP-binding cassette, sub-family B (MDR/TAP)	NM_032055
1370090_at	Lcp2	1.04798	1.52103	2.2986	0.766	0.0837	0.00057	lymphocyte cytosolic protein 2	NM_130421
1374544_at	MGC112715	1.36699	1.66698	2.29795	0.138	0.0204	0.00109	hypothetical protein LOC690899	NM_001044300 /// XM_006256426
1379344_at	Cybb	1.16305	1.10278	2.29688	0.535	0.68	0.00635	cytochrome b-245, beta polypeptide	NM_023965
1374565_at	Nek6	1.26447	1.75502	2.29243	0.229	0.00816	0.000432	NIMA-related kinase 6	NM_001277232 /// NM_182953 /// XM_006234100
1369387_at	Vav1	1.07733	1.51496	2.28586	0.487	0.0102	0.000663	vav 1 guanine nucleotide exchange factor	NM_012759
1370422_at	Ripk3	1.02529	1.35945	2.28431	0.915	0.187	0.00111	receptor-interacting serine-threonine kinase 3	NM_139342 /// XM_006251928
1389512_at	---	1.1568	1.84723	2.28146	0.385	0.00246	0.000653	---	---
1375633_at	Clic1	1.21842	1.65804	2.27208	0.257	0.0126	0.000559	chloride intracellular channel 1	NM_001002807
1379692_at	Cd22	1.47233	1.76443	2.26735	0.29	0.0143	0.029	CD22 molecule	NM_001107503 /// XM_006228828 /// XM_006228829 /// XM_006228830 /// XM_006228831
1382599_at	---	1.12742	1.26109	2.26699	0.497	0.0888	0.00111	---	---
1372706_at	Hexb	1.34282	1.61747	2.26631	0.319	0.011	0.000544	hexosaminidase B	NM_001011946
1385269_s_at	Ccdc93	1.29177	1.65229	2.26298	0.264	0.00721	0.0237	coiled-coil domain containing 93	NM_001024997
1391737_at	Ncf4	1.19301	1.86609	2.25877	0.205	0.0112	0.00107	neutrophil cytosolic factor 4	NM_001127304 /// XM_006241939
1372809_at	LOC290595	1.78767	3.93647	2.25813	0.232	0.00628	0.0197	hypothetical gene supported by AF152002	NM_001106063
1379760_at	Tnfaip8l2	1.11419	1.84258	2.25778	0.405	0.00463	0.00314	tumor necrosis factor, alpha-induced protein 8-like 2	NM_001014039 /// XM_006232884
1384852_at	Rab27a	1.15442	0.978052	2.25368	0.414	0.936	0.00493	RAB27A, member RAS oncogene family	NM_017317 /// XM_006243342
1397655_at	LOC102546864	1.29369	1.55775	2.25226	0.324	0.0561	0.00376	uncharacterized LOC102546864	XM_006248978 /// XM_006248979
1374284_at	Rassf4	1.25653	1.56577	2.25075	0.225	0.0473	0.00183	Ras association (RalGDS/AF-6) domain family member 4	NM_001024275 /// XM_006237191
1390226_at	Tmem173	1.2999	1.62857	2.24894	0.179	0.0218	0.00109	transmembrane protein 173	NM_001109122 /// XM_006254601
1390287_at	Bin2	1.28383	1.5392	2.24293	0.256	0.0163	0.000456	bridging integrator 2	NM_001012223
1377013_at	---	1.3185	2.62776	2.24189	0.254	0.00136	0.0104	---	---
1384461_at	LOC102555173	1.28837	2.29117	2.22563	0.402	0.0183	0.00108	uncharacterized LOC102555173	XR_344644 /// XR_344645 /// XR_344646 /// XR_344647 /// XR_351997 /// XR_351998 /// XR_351999 /// XR_352000
1387283_at	Mx2	1.20608	1.2616	2.21996	0.495	0.334	0.00334	myxovirus (influenza virus) resistance 2	NM_134350 /// XM_006248150 /// XM_006248151
1368382_at	S100a3	1.12997	2.3033	2.21148	0.39	0.00122	0.00128	S100 calcium binding protein A3	NM_053681 /// XM_006232558 /// XM_006232559 /// XM_006232560 /// XM_006232561 /// XM_006232562 /// XM_006232563 /// XM_006232564
1370249_at	Tspo	1.33846	1.57972	2.21039	0.148	0.011	0.00126	translocator protein	NM_012515
1373932_at	---	0.998632	1.24188	2.21012	0.999	0.294	0.00327	---	---
1369672_at	Alox5ap	1.15025	2.19612	2.20944	0.401	0.00185	0.00152	arachidonate 5-lipoxygenase activating protein	NM_017260
1382142_at	---	1.16806	2.42908	2.20888	0.751	0.0791	0.0128	---	---
1389123_at	Ccl6	1.14446	1.69033	2.2013	0.675	0.111	0.00133	chemokine (C-C motif) ligand 6	NM_001004202
1398540_at	Rgs1	1.34498	2.06317	2.19183	0.147	0.0133	0.0155	regulator of G-protein signaling 1	NM_019336 /// XM_006249974
1386987_at	Il6r	1.25162	1.88343	2.18949	0.279	0.0131	0.00118	interleukin 6 receptor	NM_017020 /// XM_006232585 /// XM_006232586 /// XM_006232587 /// XM_006232588 /// XM_006232589
1395411_at	Naprt1	1.11	1.05649	2.18648	0.622	0.862	0.00897	nicotinate phosphoribosyltransferase domain containing 1	NM_207609
1391463_at	Ddx58	1.20774	1.48903	2.18024	0.4	0.124	0.00137	DEAD (Asp-Glu-Ala-Asp) box polypeptide 58	NM_001106645
1380334_at	Rbm47	1.25984	1.2742	2.17641	0.331	0.142	0.00776	RNA binding motif protein 47	NM_001005882 /// XM_006250949 /// XM_006250950 /// XM_006250951 /// XM_006250952 /// XM_006250953 /// XM_006250954 /// XM_006250955 /// XM_006250956 /// XM_006250957
1382950_at	LOC685067	1.23313	1.30762	2.17622	0.552	0.0962	0.00553	similar to guanylate binding protein family, member 6	XM_003749409 /// XM_003753665 /// XM_006224276
1389351_at	Lrrfip1	1.1864	1.49812	2.17512	0.299	0.0226	0.00141	leucine rich repeat (in FLII) interacting protein 1	NM_001014269 /// XM_006245444 /// XM_006245445 /// XM_006245446 /// XM_006245447 /// XM_006245448 /// XM_006245449 /// XM_006245450 /// XM_006245451 /// XM_006245452 /// XM_006245453 /// XM_006245454 /// XM_006245455 /// XM_006245456 /// XM_006245457 /// XM_006245458 /// XM_006245459 /// XM_006245460 /// XM_006245461 /// XM_006245462 /// XM_006245463 /// XM_006245464 /// XM_006245465 /// XM_00624…
1390797_at	Lcp2	1.34034	1.85201	2.17509	0.172	0.00589	0.000674	lymphocyte cytosolic protein 2	NM_130421
1387675_at	Plau	1.09901	1.92994	2.17169	0.501	0.0199	0.0012	plasminogen activator, urokinase	NM_013085
1371363_at	Gpd1	1.12899	1.81666	2.16411	0.712	0.0613	0.00248	glycerol-3-phosphate dehydrogenase 1 (soluble)	NM_022215 /// XM_006257376
1377594_at	Shc1	1.40025	1.68861	2.16361	0.126	0.00496	0.000449	SHC (Src homology 2 domain containing) transforming protein 1	NM_001164060 /// NM_053517
1373037_at	Ube2l6	1.17701	2.01055	2.15887	0.509	0.00634	0.00483	ubiquitin-conjugating enzyme E2L 6	NM_001024755
1385605_at	Gpr84	1.75856	1.82161	2.15812	0.264	0.129	0.0122	G protein-coupled receptor 84	NM_001109509 /// XM_006242448 /// XM_006242449
1376390_at	Ms4a6a	1.07951	1.50423	2.15123	0.565	0.0244	0.00145	membrane-spanning 4-domains, subfamily A, member 6A	XM_001075502 /// XM_342028
1395663_at	Mall	1.10886	1.49612	2.1472	0.509	0.131	0.0322	mal, T-cell differentiation protein-like	NM_001014182 /// XR_352582
1388895_at	Wapal	1.05197	1.27516	2.14501	0.709	0.237	0.000867	wings apart-like homolog (Drosophila)	XM_006222149 /// XM_006252723 /// XM_006252724 /// XM_006252725 /// XM_006252726
1388164_at	RT1-S3	1.11885	1.31151	2.14435	0.691	0.251	0.00412	RT1 class Ib, locus S3	NM_001008886 /// XM_006255917
1372886_at	Tacc3	1.08582	1.42921	2.14357	0.63	0.0797	0.00101	transforming, acidic coiled-coil containing protein 3	NM_001004424 /// XM_006251329 /// XM_006251330 /// XM_006251331
1392280_at	Tlr2	1.19584	1.57452	2.13913	0.372	0.104	0.000577	toll-like receptor 2	NM_198769 /// XM_006232537
1369272_at	Adora3 /// LOC100911796	1.32855	1.45077	2.13678	0.41	0.109	0.00247	adenosine A3 receptor /// adenosine receptor A3-like	NM_012896 /// XM_003749374 /// XM_006233066 /// XM_006233067 /// XM_006233068 /// XM_006233107 /// XM_006233108 /// XM_006233109
1388460_at	Capg	1.43703	1.64715	2.13414	0.333	0.115	0.00573	capping protein (actin filament), gelsolin-like	NM_001013086 /// XM_006236660 /// XM_006236661 /// XM_006236662 /// XM_006236663 /// XM_006236664 /// XM_006236665 /// XM_006236666
1390472_at	Naaa	1.19549	1.36127	2.13229	0.236	0.143	0.000443	N-acylethanolamine acid amidase	NM_001010967
1383243_at	Cebpa	1.11002	1.42919	2.13012	0.41	0.0637	0.00107	CCAAT/enhancer binding protein (C/EBP), alpha	NM_001287577 /// NM_001287578 /// NM_001287579 /// NM_012524
1378001_at	---	1.26012	1.47332	2.12281	0.468	0.211	0.0285	---	---
1380245_at	Myo7a	1.08732	1.50457	2.12278	0.489	0.00636	0.000255	myosin VIIA	NM_153473 /// XM_006229742 /// XM_006229743 /// XM_006229744
1378180_at	Dctd	1.00763	1.38587	2.12227	0.975	0.126	0.0161	dCMP deaminase	NM_001013882 /// NM_001161512
1391227_at	---	1.12207	1.67811	2.12017	0.404	0.0216	0.00436	---	---
1370443_at	Dnase2	1.24885	1.70353	2.11531	0.178	0.0112	0.000484	deoxyribonuclease II, lysosomal	NM_138539
1373979_at	---	1.12754	1.53403	2.11375	0.589	0.0838	0.0111	---	---
1370904_at	LOC100909593 /// RT1-DMa	1.33356	1.97731	2.10097	0.283	0.00277	0.000216	class II histocompatibility antigen, M alpha chain-like /// RT1 class II, locus DMa	NM_198741 /// XM_006256035
1391864_at	Enpp6	1.18955	2.20877	2.09727	0.591	0.0121	0.00144	ectonucleotide pyrophosphatase/phosphodiesterase 6	NM_001107311 /// XM_006253156
1368658_at	Cntf	1.048	1.31534	2.09607	0.815	0.329	0.00113	ciliary neurotrophic factor	NM_013166
1369186_at	Casp1	1.18337	1.64051	2.08991	0.403	0.00455	0.00176	caspase 1	NM_012762
1374718_at	Dtx3l	1.26703	1.32514	2.08427	0.387	0.17	0.00415	deltex 3 like, E3 ubiquitin ligase	NM_001109053 /// XM_006248414
1368207_at	Fxyd5	1.16023	1.66236	2.0835	0.406	0.0123	0.000446	FXYD domain-containing ion transport regulator 5	NM_001270688 /// NM_001270689 /// NM_021909 /// XM_006228842
1368308_at	Myc	1.23103	1.2327	2.08183	0.325	0.14	0.000673	myelocytomatosis oncogene	NM_012603
1385051_at	Gbp4 /// LOC100911495	1.16694	1.49093	2.08158	0.589	0.0172	0.0052	guanylate binding protein 4 /// guanylate-binding protein 4-like	XM_001078892 /// XM_003749412 /// XM_006224277 /// XM_006233424 /// XM_227762
1386940_at	Timp2	1.20821	1.68786	2.07909	0.283	0.00986	0.000331	TIMP metallopeptidase inhibitor 2	NM_021989
1387856_at	Cnn3	1.31525	1.17101	2.07815	0.252	0.437	0.0011	calponin 3, acidic	NM_019359 /// XM_006233255
1370224_at	Stat3	1.26045	1.30065	2.07613	0.34	0.233	0.0007	signal transducer and activator of transcription 3 (acute-phase response factor)	NM_012747 /// XM_006247257 /// XM_006247258 /// XM_006247259
1368885_at	---	1.31305	1.80255	2.06657	0.174	0.0183	0.00113	---	---
1393846_at	Fam107a	1.14261	0.883754	2.06623	0.488	0.673	0.0241	family with sequence similarity 107, member A	NM_001025129
1385608_at	Rab7b	1.1369	1.59513	2.06454	0.573	0.00979	0.000797	Rab7b, member RAS oncogene family	NM_001109328 /// XM_006249794 /// XM_006249795
1377340_at	Tfpi2	1.25003	1.92123	2.06215	0.373	0.00636	0.00374	tissue factor pathway inhibitor 2	NM_173141
1372200_at	Gpsm3	1.27805	1.52002	2.05552	0.285	0.0764	0.00145	G-protein signaling modulator 3	NM_001003974
1371194_at	Tnfaip6	0.971603	1.05413	2.05205	0.74	0.838	0.00434	tumor necrosis factor alpha induced protein 6	NM_053382
1397548_at	Hmha1	1.17934	1.52482	2.05164	0.287	0.0183	0.0032	histocompatibility (minor) HA-1	NM_001108067
1395265_at	Gns	1.27456	1.08999	2.05081	0.33	0.708	0.00134	glucosamine (N-acetyl)-6-sulfatase	NM_001011989 /// XM_006241396
1390738_at	Bst2	1.18831	1.46607	2.0505	0.558	0.22	0.00662	bone marrow stromal cell antigen 2	NM_198134
1376702_at	Mlc1	1.30512	1.30118	2.04758	0.172	0.265	0.000277	megalencephalic leukoencephalopathy with subcortical cysts 1	NM_001108105 /// XM_006242201
1370483_at	Cd244	1.07921	1.43277	2.04756	0.624	0.0669	0.00107	Cd244 molecule, natural killer cell receptor 2B4	NM_022259 /// XM_006221613 /// XM_006250259
1367612_at	Mgst1	1.32749	1.82714	2.04643	0.303	0.0135	0.000846	microsomal glutathione S-transferase 1	NM_134349
1367925_at	Mvp	1.13838	1.34228	2.04617	0.333	0.0311	0.000271	major vault protein	NM_022715
1372478_at	Cmtm7	1.29515	1.81538	2.04573	0.211	0.00632	0.00057	CKLF-like MARVEL transmembrane domain containing 7	NM_001109300
1389177_at	Perp	0.880319	0.82232	2.04425	0.659	0.424	0.00616	PERP, TP53 apoptosis effector	NM_001106265
1391194_at	Sall1	1.2696	1.65395	2.04054	0.333	0.00668	0.000963	spalt-like transcription factor 1	NM_001107415 /// XM_006255259 /// XM_006255260
1371440_at	B2m	1.17502	1.34999	2.0394	0.355	0.042	0.000702	beta-2 microglobulin	NM_012512
1383199_at	Fli1	1.21153	1.37914	2.03861	0.418	0.0657	0.00361	Fli-1 proto-oncogene, ETS transcription factor	NM_001017381 /// XM_006242763 /// XM_006242764 /// XM_006242765 /// XM_006242766 /// XM_006242767
1371248_at	Sprr1a	0.839839	1.84523	2.03839	0.398	0.0241	0.00418	small proline-rich protein 1A	NM_021864
1397335_at	Sema3d	1.50379	1.03082	2.0381	0.304	0.858	0.0225	sema domain, immunoglobulin domain (Ig), short basic domain, secreted, (semaphorin) 3D	NM_001104633
1369527_at	Cx3cr1	1.17315	1.43609	2.03715	0.491	0.159	0.000901	chemokine (C-X3-C motif) receptor 1	NM_133534
1387270_at	Hhex	1.27232	1.28139	2.0359	0.258	0.209	0.000207	hematopoietically expressed homeobox	NM_024385
1367715_at	Tnfrsf1a	1.15699	1.42876	2.0358	0.415	0.12	0.000277	tumor necrosis factor receptor superfamily, member 1a	NM_013091 /// XM_006237334
1375084_at	Serinc2	0.963302	1.23752	2.03146	0.873	0.3	0.007	serine incorporator 2	NM_001031656
1368295_at	Slco2b1	1.23798	1.69729	2.03033	0.338	0.0567	0.00235	solute carrier organic anion transporter family, member 2b1	NM_080786 /// XM_006229721 /// XM_006229722 /// XM_006229723 /// XM_006229724 /// XM_006229725 /// XM_006229726 /// XM_006229727 /// XM_006229728
1387223_at	Aadat	1.03656	1.38626	2.02964	0.895	0.177	0.000964	aminoadipate aminotransferase	NM_017193 /// XM_006253067 /// XM_006253068
1398449_at	Ptpn7	1.14561	1.62389	2.02946	0.416	0.00364	0.00022	protein tyrosine phosphatase, non-receptor type 7	NM_145683 /// XM_006249820 /// XM_006249821
1368012_at	Tep1	1.24488	1.42744	2.02456	0.329	0.0551	0.00115	telomerase associated protein 1	NM_022591
1387276_at	Dclk1	1.13467	1.43665	2.02428	0.402	0.0267	0.000355	doublecortin-like kinase 1	NM_021584 /// NM_053343 /// XM_006232372 /// XM_006232373
1380621_at	Fes	1.22051	1.70605	2.02163	0.383	0.0167	0.00182	feline sarcoma oncogene	NM_001108488 /// XR_350521
1387982_at	Tlr4	1.33121	1.55522	2.02072	0.401	0.0159	0.00716	toll-like receptor 4	NM_019178
1367721_at	Sdc4	1.20822	1.34176	2.01833	0.339	0.158	0.00325	syndecan 4	NM_012649
1388426_at	Srebf1	1.19597	1.37889	2.0178	0.285	0.117	0.000579	sterol regulatory element binding transcription factor 1	NM_001276707 /// NM_001276708 /// XR_357640
1370216_at	Ddr1	1.32438	0.878438	2.01699	0.37	0.69	0.00147	discoidin domain receptor tyrosine kinase 1	NM_001166022 /// NM_013137
1372042_at	Cmtm3	1.36551	1.62253	2.01263	0.133	0.0201	0.00227	CKLF-like MARVEL transmembrane domain containing 3	NM_001106164 /// XM_006255049 /// XM_006255050
1372301_at	Aebp1	1.18596	1.65515	2.01238	0.443	0.0133	0.000714	AE binding protein 1	NM_001100970 /// XM_006251316
1389617_at	Elk3	1.2285	1.41489	2.01005	0.258	0.0641	0.00109	ELK3, member of ETS oncogene family	NM_001108743 /// XM_006241265
1391489_at	Irgm	1.23275	1.20098	2.00845	0.339	0.272	0.00497	immunity-related GTPase family, M	NM_001012007 /// XM_006246178 /// XM_006246179
1371021_at	Arsb	1.31313	1.37517	2.00811	0.284	0.127	0.000612	arylsulfatase B	NM_033443 /// XM_006231774
1383519_at	---	1.16433	1.66363	2.00745	0.459	0.0138	0.00103	---	---
1387005_at	Ctss	1.18085	1.58713	2.002	0.352	0.0261	0.000569	cathepsin S	NM_017320
1376056_at	Parp10	1.04968	1.20904	1.99938	0.652	0.137	0.00188	poly (ADP-ribose) polymerase family, member 10	---
1373838_at	Fut4	1.20647	1.35917	1.99791	0.345	0.0887	0.00555	fucosyltransferase 4 (alpha (1,3) fucosyltransferase, myeloid-specific)	NM_022219
1374422_at	RGD1562952	1.25859	1.01806	1.99619	0.17	0.949	0.00408	similar to Erbb2 interacting protein isoform 2	XM_006224028 /// XM_006231900
1376102_at	Tmbim1	1.13361	1.45026	1.99537	0.452	0.0739	0.000445	transmembrane BAX inhibitor motif containing 1	NM_001007713 /// XM_006245215 /// XM_006245216 /// XM_006245217 /// XM_006245218
1371104_at	Srebf1	1.20106	1.20007	1.98923	0.386	0.457	0.000529	sterol regulatory element binding transcription factor 1	NM_001276707 /// NM_001276708 /// XR_357640
1389759_at	---	1.14042	1.63611	1.98693	0.514	0.0468	0.000627	---	---
1392301_at	Sh3tc1	1.1835	1.82933	1.98482	0.237	0.00666	0.000933	SH3 domain and tetratricopeptide repeats 1	NM_001107226 /// XM_006251125 /// XM_006251126 /// XM_006251127 /// XM_006251128 /// XM_006251129 /// XM_006251130
1380521_at	Hcls1	1.32036	1.66168	1.98457	0.123	0.00258	0.000837	hematopoietic cell specific Lyn substrate 1	NM_001011898
1376795_at	Pik3ap1	1.25985	1.55462	1.98188	0.184	0.0134	0.00101	phosphoinositide-3-kinase adaptor protein 1	NM_001106368 /// XM_006231387
1375436_at	Naprt1	1.2255	1.39825	1.97888	0.17	0.0299	0.000959	nicotinate phosphoribosyltransferase domain containing 1	NM_207609
1395248_at	Edem1	1.29583	1.39032	1.97756	0.318	0.146	0.00597	ER degradation enhancer, mannosidase alpha-like 1	XM_001075943 /// XM_238366
1398408_at	Armc3	1.08758	1.50484	1.97598	0.646	0.0552	0.0119	armadillo repeat containing 3	NM_001287020 /// XM_006222468 /// XM_006222469 /// XM_006222470 /// XM_006222471 /// XM_006222472 /// XM_006222473 /// XM_006254318 /// XM_006254319 /// XM_006254320 /// XM_006254321 /// XM_006254322 /// XM_006254323
1376790_at	Galc	1.12964	1.48801	1.9749	0.359	0.0183	0.000679	galactosylceramidase	NM_001005888 /// XM_006240425
1387995_a_at	Ifitm3	1.1027	1.41627	1.97356	0.501	0.0936	0.00749	interferon induced transmembrane protein 3	NM_001136124
1388940_at	Arhgap25	1.01513	1.42224	1.97177	0.938	0.067	0.00123	Rho GTPase activating protein 25	NM_001109247 /// XM_006236836 /// XM_006236837 /// XM_006236838 /// XM_006236839 /// XM_006236840
1371575_at	Msn	1.31814	1.604	1.97	0.149	0.0112	0.000709	moesin	NM_030863
1383688_at	LOC100911864	1.10977	1.75169	1.96933	0.518	0.0296	0.0007	uncharacterized LOC100911864	XR_343183 /// XR_343184 /// XR_343185 /// XR_343186 /// XR_343187 /// XR_343188 /// XR_350614 /// XR_350615 /// XR_350616 /// XR_350617 /// XR_350618 /// XR_350619
1394940_at	Fam46a	1.25318	1.17099	1.96662	0.245	0.427	0.00932	family with sequence similarity 46, member A	NM_001106844 /// XM_006243474
1372365_at	Rin2	1.23531	1.5434	1.96559	0.262	0.0115	0.00045	Ras and Rab interactor 2	NM_001107786 /// XM_006235142 /// XM_006235143 /// XM_006235144 /// XM_006235145 /// XM_006235146 /// XM_006235147 /// XM_006235148 /// XM_006235149 /// XM_006235150 /// XM_006235151
1368693_at	Fgr	1.16349	1.76508	1.9654	0.649	0.00614	0.00673	feline Gardner-Rasheed sarcoma viral oncogene	NM_024145 /// XM_006239078 /// XM_006239079 /// XM_006239080 /// XM_006239081 /// XM_006239082
1392737_at	---	1.24695	1.64138	1.96235	0.381	0.074	0.000478	---	---
1386410_at	Cytip	1.15868	1.53657	1.9614	0.416	0.0242	0.00434	cytohesin 1 interacting protein	NM_001012086 /// XM_006234202
1373262_at	Ppp1r18	1.27198	1.59987	1.96103	0.264	0.055	0.00307	protein phosphatase 1, regulatory subunit 18	NM_001126287 /// XM_006255952 /// XM_006255953
1372016_at	Gadd45b	1.12482	1.50493	1.959	0.476	0.0888	0.001	growth arrest and DNA-damage-inducible, beta	NM_001008321 /// XM_006240888
1387197_at	Omd	0.966423	1.50383	1.95666	0.914	0.0962	0.000938	osteomodulin	NM_031817
1392706_at	---	1.50447	1.51497	1.95583	0.246	0.155	0.00968	---	---
1387153_at	Pdlim4	1.2052	1.5322	1.95543	0.338	0.0242	0.000333	PDZ and LIM domain 4	NM_017062 /// XM_006246230 /// XM_006246231
1398482_at	Bcl3	1.17531	1.31838	1.95291	0.519	0.237	0.00827	B-cell CLL/lymphoma 3	NM_001109422 /// XM_006228473
1393387_at	---	1.10042	1.52907	1.95069	0.671	0.042	0.00516	---	---
1371123_x_at	RT1-S3	1.04992	1.09218	1.95059	0.837	0.571	0.0187	RT1 class Ib, locus S3	NM_001008886 /// XM_006255917
1375954_at	S100a13	1.08665	1.58205	1.9498	0.532	0.0818	0.000709	S100 calcium binding protein A13	NM_001191607 /// XM_006232602
1380377_at	Btk	1.32936	1.91076	1.94284	0.35	0.0741	0.0102	Bruton agammaglobulinemia tyrosine kinase	NM_001007798
1370186_at	Psmb9	1.13677	1.36956	1.94278	0.544	0.0793	0.00411	proteasome (prosome, macropain) subunit, beta type, 9	NM_012708
1392349_at	Slc5a3	1.14964	1.1319	1.94123	0.413	0.507	0.00638	solute carrier family 5 (sodium/myo-inositol cotransporter), member 3	NM_053715
1393917_at	Cd163	0.946813	1.5122	1.93751	0.802	0.0961	0.0123	CD163 molecule	NM_001107887 /// XM_006237352 /// XM_006237353 /// XM_006237354
1380071_at	Parp12	1.31165	1.261	1.93558	0.393	0.213	0.00699	poly (ADP-ribose) polymerase family, member 12	NM_001108623 /// XM_003749716 /// XM_003753877 /// XM_006224872 /// XM_006236346
1383489_at	Il6st	1.21867	1.10803	1.93476	0.329	0.653	0.00745	interleukin 6 signal transducer	NM_001008725 /// XM_006231928 /// XR_351404
1378927_at	---	1.14603	1.59087	1.93358	0.365	0.0106	0.00156	---	---
1393249_at	Fli1	1.16015	1.66516	1.93071	0.426	0.0503	0.00872	Fli-1 proto-oncogene, ETS transcription factor	NM_001017381 /// XM_006242763 /// XM_006242764 /// XM_006242765 /// XM_006242766 /// XM_006242767
1369382_at	Mertk	1.16489	1.19038	1.92655	0.4	0.48	0.0282	c-mer proto-oncogene tyrosine kinase	NM_022943 /// XM_006234988
1372604_at	LOC100910885	1.07293	1.05924	1.92561	0.615	0.55	0.014	apolipoprotein L3-like	XM_003750375 /// XM_003754314 /// XM_006226143
1376144_at	Parp9	1.16469	1.41184	1.92171	0.414	0.0957	0.00113	poly (ADP-ribose) polymerase family, member 9	NM_001103351 /// XM_006248409 /// XM_006248410 /// XM_006248411 /// XM_006248412
1377669_at	Rab27a	1.07144	1.37778	1.91802	0.513	0.0741	0.000713	RAB27A, member RAS oncogene family	NM_017317 /// XM_006243342
1396472_at	---	1.11611	1.69968	1.91654	0.839	0.037	0.0047	---	---
1397400_at	Draxin	1.07667	0.926895	1.91564	0.631	0.613	0.00684	dorsal inhibitory axon guidance protein	XM_001077678 /// XM_002726653 /// XM_006225620 /// XM_006225621 /// XM_006239422 /// XM_006239423
1394743_at	LOC100363228	1.4205	1.67659	1.91183	0.206	0.0188	0.0122	hypothetical LOC100363228	XM_003749375 /// XM_003753655 /// XM_006224238 /// XM_006233106
1373421_at	Tgif1	0.985755	1.47386	1.90713	0.941	0.126	0.00144	TGFB-induced factor homeobox 1	NM_001015020
1368637_at	Card9	1.03087	1.28953	1.907	0.84	0.102	0.0142	caspase recruitment domain family, member 9	NM_022303 /// XM_006233708
1372585_at	LOC100910973	1.28873	1.51539	1.90697	0.409	0.0558	0.00635	uncharacterized LOC100910973	NR_102351 /// NR_102352
1367661_at	S100a6	1.11285	1.36207	1.89941	0.553	0.134	0.0269	S100 calcium binding protein A6	NM_053485 /// XM_006232779
1387794_at	Fcn1	0.997717	1.44119	1.89742	0.991	0.0443	0.0271	ficolin (collagen/fibrinogen domain containing) 1	NM_031348
1368215_at	Tpp1	1.27182	1.34304	1.89403	0.274	0.0901	0.000277	tripeptidyl peptidase I	NM_031357 /// XM_006229943
1389054_at	LOC498368	1.14495	1.29639	1.89137	0.386	0.169	0.0029	similar to RIKEN cDNA 0610040J01	NM_001017500
1369200_at	Nt5e	1.16503	1.1879	1.8911	0.485	0.342	0.000687	5' nucleotidase, ecto	NM_021576
1370429_at	RT1-EC2 /// Rt1.aa	1.52475	1.77072	1.88847	0.33	0.195	0.0302	RT1 class Ib, locus EC2 /// MHC class I RT1.Aa alpha-chain	NM_001134701 /// NM_012645 /// XM_006227190 /// XR_349497 /// XR_349498
1368980_at	Plce1	1.27481	1.4142	1.88596	0.335	0.086	0.000633	phospholipase C, epsilon 1	NM_053758
1392655_at	---	1.23738	1.52411	1.88457	0.283	0.0274	0.00105	---	---
1378443_at	Slamf9	1.03079	1.36237	1.88407	0.857	0.188	0.0265	SLAM family member 9	NM_001105971
1374113_at	Baz1a	0.921456	1.46976	1.88141	0.475	0.086	0.000929	bromodomain adjacent to zinc finger domain, 1A	NM_001170568
1373881_at	Arhgdib	1.33522	1.76127	1.88037	0.139	0.00895	0.00182	Rho, GDP dissociation inhibitor (GDI) beta	NM_001009600 /// XM_006237561 /// XM_006237562 /// XM_006237563 /// XM_006237564 /// XM_006237565 /// XM_006237566
1394819_at	Sp110	1.22879	1.46481	1.8779	0.399	0.115	0.0328	SP110 nuclear body protein	NM_001034137 /// XM_006245370 /// XM_006245371 /// XM_006245372
1377626_at	LOC100911030	1.01698	1.30037	1.87707	0.939	0.279	0.0194	uncharacterized LOC100911030	XR_145794 /// XR_146779
1387269_s_at	Plaur	0.99607	1.22981	1.87309	0.994	0.146	0.0253	plasminogen activator, urokinase receptor	NM_017350 /// NM_134352
1372321_at	Lyl1	1.14466	1.44649	1.87268	0.339	0.0431	0.000557	lymphoblastic leukemia associated hematopoiesis regulator 1	NM_001007677
1390909_at	Trim30	1.25876	1.7469	1.87114	0.328	0.0171	0.00161	tripartite motif-containing 30	XM_006223440 /// XM_006229917 /// XM_006229918 /// XM_006229919
1383833_at	Fam55b	0.949142	1.31158	1.87092	0.736	0.0553	0.00144	family with sequence similarity 55, member B	NM_001025055
1388500_at	---	1.30935	1.64826	1.86562	0.139	0.0204	0.000568	---	---
1374731_at	---	1.23706	1.35611	1.86415	0.333	0.0853	0.000634	---	---
1373514_at	Rnf213	1.36117	1.39471	1.86182	0.353	0.236	0.00121	ring finger protein 213	XM_006221041 /// XM_006247962
1372034_at	Parp14	1.17418	1.3631	1.85352	0.401	0.0352	0.0036	poly (ADP-ribose) polymerase family, member 14	NM_001191659
1367709_at	Cd63	1.22824	1.52959	1.85241	0.198	0.00666	0.000722	Cd63 molecule	NM_017125
1372423_at	Perp	0.964318	0.956995	1.85162	0.815	0.791	0.00328	PERP, TP53 apoptosis effector	NM_001106265
1373309_at	Tmem86a	1.14506	1.28587	1.85031	0.439	0.126	0.00582	transmembrane protein 86A	NM_001135016
1368975_at	Cd38	1.46181	1.16572	1.8492	0.147	0.493	0.0015	CD38 molecule	NM_013127 /// XM_006251072
1389581_at	Il33	1.19004	1.38635	1.84522	0.428	0.116	0.00428	interleukin 33	NM_001014166
1377034_at	Serpinb1a	1.5163	1.60796	1.84499	0.168	0.101	0.00162	serine (or cysteine) proteinase inhibitor, clade B, member 1a	NM_001031642
1398635_at	---	1.16776	1.65662	1.84384	0.349	0.0357	0.00161	---	---
1378633_at	Lpxn	1.18256	1.44299	1.84069	0.325	0.104	0.00124	leupaxin	NM_001009649 /// XM_006231130
1393657_at	Prcp	1.05358	1.02572	1.83998	0.733	0.947	0.0033	prolylcarboxypeptidase (angiotensinase C)	NM_001106281
1382311_at	Tifa	1.30217	1.45508	1.8391	0.387	0.176	0.00167	TRAF-interacting protein with forkhead-associated domain	NM_001014044 /// XM_006233287 /// XM_006233288 /// XM_006233289 /// XM_006233290
1388945_at	Pxdc1	1.05951	1.33759	1.83749	0.626	0.0888	0.0064	PX domain containing 1	NM_001025719 /// XM_006253841 /// XM_006253842
1373222_at	Hexa	1.14668	1.41971	1.83429	0.351	0.0157	0.000571	hexosaminidase A	NM_001004443 /// XM_006243162
1372056_at	Cmtm6	1.19241	1.35481	1.83355	0.282	0.044	0.000692	CKLF-like MARVEL transmembrane domain containing 6	NM_001007802 /// XM_006243969
1367887_at	Lcat	0.970056	1.07199	1.83209	0.936	0.785	0.0119	lecithin cholesterol acyltransferase	NM_017024 /// XM_006255441
1372930_at	Sp110	1.1773	1.41273	1.83209	0.349	0.0475	0.000713	SP110 nuclear body protein	NM_001034137 /// XM_006245370 /// XM_006245371 /// XM_006245372
1384294_at	Cmklr1	0.99098	1.26024	1.832	0.981	0.236	0.0114	chemokine-like receptor 1	NM_022218 /// XM_006249505 /// XM_006249506 /// XM_006249507 /// XM_006249508 /// XM_006249509
1374200_at	Slc29a3	1.33372	1.32021	1.83148	0.326	0.207	0.0042	solute carrier family 29 (equilibrative nucleoside transporter), member 3	NM_181639
1392616_at	---	1.30187	1.14352	1.83095	0.281	0.514	0.00134	---	---
1388596_at	Cotl1	1.17471	1.371	1.82932	0.237	0.126	0.00268	coactosin-like F-actin binding protein 1	NM_001108452
1374337_at	Rnf213	1.1592	1.37935	1.8292	0.374	0.0731	0.00951	ring finger protein 213	XM_006221041 /// XM_006247962
1373252_at	Fmnl3 /// LOC100912815	1.10252	1.23978	1.82842	0.548	0.0963	0.00331	formin-like 3 /// formin-like protein 3-like	XM_003752125 /// XM_003754350
1393696_at	Fibin	1.11942	1.40211	1.827	0.63	0.061	0.00111	fin bud initiation factor homolog (zebrafish)	NM_001025042
1373908_at	---	1.15687	1.37791	1.82639	0.4	0.0794	0.00318	---	---
1372027_at	Spata13	1.21602	1.30014	1.82557	0.321	0.193	0.00286	spermatogenesis associated 13	NM_001191686 /// XM_006252113 /// XM_006252114 /// XM_006252115
1372466_at	---	1.15344	1.37072	1.82359	0.431	0.0592	0.00112	---	---
1368657_at	Mmp3	0.978095	1.19135	1.82205	0.914	0.455	0.0311	matrix metallopeptidase 3	NM_133523
1368259_at	Ptgs1	1.06785	1.6247	1.8182	0.823	0.011	0.014	prostaglandin-endoperoxide synthase 1	NM_017043 /// XM_006234063
1374493_at	---	0.995943	1.30089	1.81751	0.989	0.0714	0.0085	---	---
1387818_at	Casp4	1.26662	1.63298	1.81685	0.283	0.0174	0.00107	caspase 4, apoptosis-related cysteine peptidase	NM_053736
1382081_at	Scara3	1.0991	1.46387	1.81684	0.495	0.0199	0.00438	scavenger receptor class A, member 3	NM_001108870
1369427_at	Mpeg1	1.08869	1.2387	1.81645	0.625	0.294	0.0369	macrophage expressed 1	NM_022617 /// XM_006231115
1388212_a_at	RT1-S3	1.0897	1.1973	1.8131	0.676	0.331	0.0249	RT1 class Ib, locus S3	NM_001008886 /// XM_006255917
1392172_at	Ccl9	1.05022	1.41261	1.81183	0.789	0.133	0.00296	chemokine (C-C motif) ligand 9	NM_001012357
1383616_at	Il10rb	1.23406	1.53674	1.81087	0.168	0.0645	0.000684	interleukin 10 receptor, beta	NM_001107111 /// XM_006248062 /// XM_006248063
1377698_at	Cd40	1.05279	1.34991	1.81018	0.752	0.0568	0.00233	CD40 molecule, TNF receptor superfamily member 5	NM_134360 /// XM_006235511
1379698_at	Nfam1	1.14944	1.37672	1.80891	0.324	0.104	0.00533	NFAT activating protein with ITAM motif 1	XM_006226175 /// XM_006226176 /// XM_006226177 /// XM_006242140 /// XM_006242141 /// XM_006242142
1386552_at	---	1.19724	1.86334	1.80883	0.342	0.0107	0.00359	---	---
1385268_at	Ccdc93	1.17347	1.73548	1.80876	0.403	0.00619	0.0343	coiled-coil domain containing 93	NM_001024997
1392722_at	Dapp1	1.27765	1.70585	1.80811	0.299	0.0162	0.00678	dual adaptor of phosphotyrosine and 3-phosphoinositides	NM_001108568 /// XM_006233386
1370019_at	Sult1a1	1.02046	1.75074	1.80787	0.97	0.0614	0.00178	sulfotransferase family, cytosolic, 1A, phenol-preferring, member 1	NM_031834
1370423_at	Gna15	1.40216	1.71707	1.80762	0.266	0.0229	0.00651	guanine nucleotide binding protein, alpha 15	NM_053542 /// XM_006241021
1367614_at	Anxa1	1.00862	1.47173	1.80616	0.971	0.0221	0.0163	annexin A1	NM_012904 /// XM_006231159
1383372_at	Ptafr	1.30364	1.45299	1.80456	0.138	0.0152	0.00195	platelet-activating factor receptor	NM_053321 /// XM_006239063 /// XM_006239064
1374831_at	Athl1	1.15389	1.35637	1.80409	0.366	0.117	0.00434	ATH1, acid trehalase-like 1 (yeast)	XM_006223561 /// XM_006230587
1369665_a_at	Il18	1.32661	2.00417	1.80376	0.348	0.0296	0.0108	interleukin 18	NM_019165
1373233_at	Lhfpl2	1.11978	1.52571	1.80201	0.629	0.0629	0.00143	lipoma HMGIC fusion partner-like 2	NM_001106402 /// XM_006231791 /// XM_006231792 /// XM_006231793 /// XM_006231794 /// XM_006231795 /// XM_006231796 /// XM_006231797 /// XM_006231798 /// XM_006231799 /// XM_006231800
1370830_at	Egfr	1.32585	1.22701	1.80125	0.301	0.348	0.00318	epidermal growth factor receptor	NM_031507
1390707_at	Rgs10	1.24872	1.70381	1.80027	0.283	0.0172	0.000708	regulator of G-protein signaling 10	NM_019337 /// XM_006230325 /// XM_006230326
1371785_at	Tnfrsf12a	1.04185	1.34145	1.79974	0.841	0.0477	0.00157	tumor necrosis factor receptor superfamily, member 12a	NM_181086
1384841_at	---	1.113	1.36536	1.79634	0.529	0.0924	0.00595	---	---
1381197_at	Chadl	1.31002	1.65878	1.7961	0.188	0.0262	0.0237	chondroadherin-like	XM_003750388 /// XM_003754320 /// XM_006226167 /// XM_006226168 /// XM_006242133 /// XM_006242134
1368835_at	Stat1	1.11703	1.13111	1.79446	0.503	0.31	0.00145	signal transducer and activator of transcription 1	NM_001034164 /// NM_032612
1379381_at	Ciita	1.15113	1.50541	1.7922	0.439	0.0569	0.0117	class II, major histocompatibility complex, transactivator	NM_001270803 /// NM_001270804 /// NM_053529 /// XM_006245738 /// XM_006245739
1372112_at	Trim5	1.25344	1.48494	1.79157	0.329	0.0122	0.00176	tripartite motif-containing 5	NM_001014023 /// XM_006229912
1394031_at	Fam83d	0.902731	1.34442	1.79114	0.609	0.149	0.003	family with sequence similarity 83, member D	NM_001107796
1367765_at	Tcn2	1.24094	1.10032	1.78985	0.177	0.629	0.0111	transcobalamin 2	NM_022534 /// XM_006251366 /// XM_006251367 /// XM_006251368 /// XM_006251369 /// XM_006251370
1380450_at	---	1.06478	1.64086	1.78899	0.715	0.00925	0.00414	---	---
1389583_at	---	1.79638	1.67332	1.78607	0.171	0.175	0.00113	---	---
1372162_at	Acss1	1.13231	1.37389	1.78549	0.381	0.0309	0.00109	acyl-CoA synthetase short-chain family member 1	NM_001106524
1377198_at	---	1.14694	1.42951	1.78158	0.414	0.0331	0.000671	---	---
1387354_at	Stat1	1.12867	1.10703	1.78116	0.627	0.537	0.00414	signal transducer and activator of transcription 1	NM_001034164 /// NM_032612
1391977_at	---	1.01597	1.35376	1.7794	0.928	0.146	0.00589	---	---
1370082_at	Tgfb1	1.2903	1.50001	1.77757	0.251	0.0662	0.00695	transforming growth factor, beta 1	NM_021578
1383448_at	Irf9	1.1375	1.28015	1.77721	0.627	0.223	0.004	interferon regulatory factor 9	NM_001012041 /// XM_006251973 /// XM_006251974 /// XM_006251975
1375006_at	---	1.1167	1.18418	1.77545	0.688	0.12	0.0104	---	---
1374627_at	Irf9	1.21145	1.2304	1.77469	0.525	0.26	0.00706	interferon regulatory factor 9	NM_001012041 /// XM_006251973 /// XM_006251974 /// XM_006251975
1376435_at	---	1.19967	1.57211	1.77343	0.398	0.0833	0.00164	---	---
1375080_at	Slc25a45	0.921513	1.26384	1.77167	0.659	0.268	0.0139	solute carrier family 25, member 45	NM_001271179
1383436_at	Rad51b	1.15225	1.80314	1.77007	0.459	0.00519	0.00723	RAD51 paralog B	XM_006225809 /// XM_006240315
1375602_at	Rin2	1.03252	1.16816	1.76921	0.728	0.293	0.00554	Ras and Rab interactor 2	NM_001107786 /// XM_006235142 /// XM_006235143 /// XM_006235144 /// XM_006235145 /// XM_006235146 /// XM_006235147 /// XM_006235148 /// XM_006235149 /// XM_006235150 /// XM_006235151
1385098_at	---	1.12285	1.42756	1.7691	0.458	0.218	0.00413	---	---
1371727_at	Glb1	1.07492	1.33778	1.76892	0.564	0.133	0.0196	galactosidase, beta 1	NM_001108192 /// XM_006243968
1371210_s_at	RT1-CE5 /// RT1-EC2	1.15451	0.837901	1.76726	0.417	0.355	0.00984	RT1 class I, locus CE5 /// RT1 class Ib, locus EC2	NM_001008843 /// NM_001033986 /// NM_012645 /// XM_006227190
1384292_at	Dok1	1.0961	1.31015	1.76633	0.416	0.126	0.00456	docking protein 1	NM_001025416
1383501_at	---	1.19095	1.39456	1.76565	0.405	0.158	0.00135	---	---
1379450_at	Cttnbp2nl	1.14187	1.30647	1.76443	0.359	0.0846	0.00102	CTTNBP2 N-terminal like	NM_001107712 /// XM_006233087
1372029_at	Plin3	1.20163	1.26823	1.76321	0.34	0.133	0.0126	perilipin 3	XM_001061015 /// XM_236783
1371414_at	Gsn	1.18727	1.34131	1.76183	0.248	0.127	0.00149	gelsolin	NM_001004080 /// XM_006234038 /// XM_006234039 /// XM_006234040
1377058_at	---	1.26845	1.88189	1.76087	0.393	0.0211	0.00856	---	---
1388439_at	Fkbp10	1.12964	1.51426	1.76025	0.416	0.0486	0.00248	FK506 binding protein 10	NM_001014120
1390389_at	Mertk	1.25545	2.03482	1.75958	0.393	0.00227	0.00307	c-mer proto-oncogene tyrosine kinase	NM_022943 /// XM_006234988
1372914_at	Ltbr	1.08694	1.29511	1.75921	0.574	0.201	0.00849	lymphotoxin beta receptor (TNFR superfamily, member 3)	NM_001008315 /// XM_006237351
1383241_at	C1r	1.1132	1.15836	1.7586	0.445	0.185	0.0085	complement component 1, r subcomponent	NM_001134555
1368027_at	Tbxas1	1.2204	1.48965	1.75802	0.254	0.0817	0.0171	thromboxane A synthase 1, platelet	NM_012687 /// XM_006236287 /// XM_006236288
1367936_at	Stk10	1.24805	1.26884	1.75789	0.185	0.0602	0.0019	serine/threonine kinase 10	NM_019206
1369953_a_at	Cd24	0.988042	1.12981	1.75718	0.958	0.578	0.000916	CD24 molecule	NM_012752
1385590_at	---	1.47459	1.33574	1.75552	0.244	0.311	0.00141	---	---
1384112_at	---	1.09316	1.27639	1.75433	0.608	0.137	0.00321	---	---
1387091_at	Padi2	1.19726	1.29086	1.75408	0.285	0.33	0.00111	peptidyl arginine deiminase, type II	NM_017226
1378179_a_at	Lhfpl2	1.34119	1.19682	1.74984	0.136	0.279	0.00377	lipoma HMGIC fusion partner-like 2	NM_001106402 /// XM_006231791 /// XM_006231792 /// XM_006231793 /// XM_006231794 /// XM_006231795 /// XM_006231796 /// XM_006231797 /// XM_006231798 /// XM_006231799 /// XM_006231800
1368605_at	Sh2b2	1.07369	1.3079	1.74871	0.755	0.159	0.00643	SH2B adaptor protein 2	NM_053669 /// XM_006249092 /// XM_006249093 /// XM_006249094 /// XM_006249095
1382680_at	Plin2	1.03377	1.37021	1.748	0.903	0.0197	0.00248	perilipin 2	NM_001007144 /// XM_006238360 /// XM_006238361 /// XM_006238362
1371703_at	Ahnak	1.22658	1.2128	1.74761	0.394	0.252	0.00566	AHNAK nucleoprotein	NM_001191951
1382534_at	---	1.11257	1.32559	1.74701	0.633	0.161	0.0103	---	---
1390383_at	Plin2	1.27695	1.21152	1.7457	0.251	0.174	0.00272	perilipin 2	NM_001007144 /// XM_006238360 /// XM_006238361 /// XM_006238362
1387759_s_at	Ugt1a1 /// Ugt1a2 /// Ugt1a3 /// Ugt1a5 /// Ugt1a6 /// Ugt1a7c /// Ugt1a8 /// Ugt1a9	1.26967	1.30484	1.74568	0.171	0.292	0.0186	UDP glucuronosyltransferase 1 family, polypeptide A1 /// UDP glucuronosyltransferase 1 family, polypeptide A2 /// UDP glycosyltransferase 1 family, polypeptide A3 /// UDP glucuronosyltransferase 1 family, polypeptide A5 /// UDP glucuronosyltransferase 1 family, polypeptide A6 /// UDP glucuronosyltransferase 1 family, polypeptide A7C /// UDP glycosyltransferase 1 family, polypeptide A8 /// UDP glu…	NM_001039549 /// NM_001039691 /// NM_012683 /// NM_057105 /// NM_130407 /// NM_175846 /// NM_201423 /// NM_201424 /// NM_201425
1376457_at	Crispld2	1.29447	1.19727	1.74142	0.19	0.267	0.00866	cysteine-rich secretory protein LCCL domain containing 2	NM_138518 /// XM_006255708
1398369_at	Akap13	1.18144	1.38249	1.74033	0.414	0.0615	0.00121	A kinase (PRKA) anchor protein 13	NM_001106271 /// XM_006229382 /// XM_006229383 /// XM_006229384 /// XM_006229385 /// XM_006229386 /// XM_006229387 /// XM_006229388 /// XM_006229389 /// XM_006229390 /// XM_006229391 /// XM_006229392 /// XM_006229393
1370010_at	Lamp2	1.22351	1.44779	1.73988	0.225	0.0357	0.000496	lysosomal-associated membrane protein 2	NM_017068 /// XM_006257486
1382027_at	---	1.54596	1.45957	1.73664	0.204	0.0981	0.00297	---	---
1398319_at	Bmp2k	1.18788	1.3964	1.73421	0.44	0.027	0.00134	BMP-2 inducible kinase	XM_006221683 /// XM_006250707
1388721_at	Hspb8	1.18625	1.15124	1.7337	0.331	0.286	0.00854	heat shock protein B8	NM_053612
1397087_at	LOC102554579	1.12959	1.46653	1.73275	0.491	0.106	0.00706	uncharacterized LOC102554579	XR_346998 /// XR_346999 /// XR_347000 /// XR_354512 /// XR_354513 /// XR_354514 /// XR_354515
1393217_at	Abcg3l1 /// LOC102555159	1.27051	1.34366	1.73253	0.406	0.25	0.00554	ATP-binding cassette, subfamily G (WHITE), member 3-like 1 /// uncharacterized LOC102555159	NM_001004076 /// XM_006250624 /// XM_006250625 /// XM_006250626 /// XR_359339
1384765_at	Rhbdf2	1.22541	1.55959	1.72842	0.15	0.0201	0.0126	rhomboid 5 homolog 2 (Drosophila)	NM_001107067 /// NM_001270834 /// XR_358005
1390529_at	Cd83	1.17193	1.25242	1.72721	0.351	0.188	0.00188	CD83 molecule	NM_001108410
1372481_at	---	0.973664	1.29417	1.72566	0.938	0.126	0.00288	---	---
1387279_at	F11r	1.09291	1.18664	1.72083	0.524	0.33	0.00461	F11 receptor	NM_053796
1396323_at	LOC681383	1.17354	1.40642	1.72059	0.433	0.125	0.00745	similar to Protein C10orf11 homolog	NM_001109441 /// XM_006251617 /// XM_006251618 /// XM_006251619 /// XR_359781 /// XR_359782
1389477_at	---	1.06561	1.5631	1.71967	0.719	0.0062	0.00182	---	---
1394614_at	Gns /// LOC100909505 /// LOC102547546	1.18351	1.32441	1.71855	0.418	0.131	0.00871	glucosamine (N-acetyl)-6-sulfatase /// N-acetylglucosamine-6-sulfatase-like /// uncharacterized LOC102547546	NM_001011989 /// XM_003750325 /// XM_006226033 /// XM_006241396 /// XR_349514
1371894_at	Gns	1.13826	1.30041	1.71824	0.331	0.0913	0.000679	glucosamine (N-acetyl)-6-sulfatase	NM_001011989 /// XM_006241396
1376006_at	---	1.34001	1.24452	1.71617	0.25	0.196	0.00226	---	---
1387087_at	Cebpb	1.16452	1.29188	1.7155	0.407	0.293	0.00111	CCAAT/enhancer binding protein (C/EBP), beta	NM_024125
1369725_at	Adap2	1.03958	1.49422	1.71512	0.841	0.0433	0.00251	ArfGAP with dual PH domains 2	NM_020101
1396145_at	2015-09-11	1.34478	1.07941	1.71431	0.345	0.659	0.0127	septin 11	NM_001107208
1390112_at	Efemp1	1.22847	1.37894	1.71413	0.204	0.126	0.00806	EGF-containing fibulin-like extracellular matrix protein 1	NM_001012039
1384148_at	Rab20	1.19843	1.63696	1.71221	0.41	0.0283	0.00947	RAB20, member RAS oncogene family	NM_001109535
1388267_a_at	---	1.23264	1.57142	1.712	0.408	0.0749	0.0011	---	---
1387219_at	Adm	0.981758	1.2104	1.71195	0.946	0.395	0.00724	adrenomedullin	NM_012715
1368490_at	Cd14	1.13722	1.14364	1.71069	0.418	0.425	0.0078	CD14 molecule	NM_021744 /// XM_006254603
1369698_at	Abcc3	1.14397	1.51848	1.71008	0.402	0.0657	0.00296	ATP-binding cassette, subfamily C (CFTR/MRP), member 3	NM_080581
1374134_at	Elk3	1.09441	1.32587	1.70984	0.62	0.13	0.00806	ELK3, member of ETS oncogene family	NM_001108743 /// XM_006241265
1385572_at	Il10ra	1.20357	1.51676	1.70865	0.341	0.00639	0.00491	interleukin 10 receptor, alpha	NM_057193 /// XM_006242864
1370957_at	Il6st	1.23223	1.22052	1.70692	0.169	0.299	0.00145	interleukin 6 signal transducer	NM_001008725 /// XM_006231928 /// XR_351404
1392134_x_at	Srgap2	1.11854	1.42217	1.70465	0.555	0.09	0.00866	SLIT-ROBO Rho GTPase activating protein 2	NM_001134958 /// XM_006249782 /// XM_006249783 /// XM_006249784 /// XM_006249785 /// XM_006249786
1373224_at	St3gal4	1.0962	1.39479	1.70343	0.578	0.096	0.00222	ST3 beta-galactoside alpha-2,3-sialyltransferase 4	NM_203337 /// XM_006242787 /// XM_006242788 /// XM_006242789 /// XM_006242790
1378477_a_at	Fhod1	1.09274	1.42336	1.7028	0.404	0.0347	0.00699	formin homology 2 domain containing 1	NM_001191600
1370989_at	Ret	1.1782	1.326	1.70231	0.4	0.146	0.00172	ret proto-oncogene	NM_001110099 /// NM_012643 /// XM_006237177 /// XM_006237178
1392961_at	LOC100910520 /// LOC680562 /// LOC690779 /// Mob1a	1.10497	1.01316	1.70218	0.455	0.956	0.0254	MOB kinase activator 1A-like /// similar to Mob4B protein /// similar to Mob4B protein /// MOB kinase activator 1A	NM_001033891 /// XM_001057727 /// XM_003749785 /// XM_003750424 /// XM_003754366 /// XM_006236733 /// XM_006236734
1368614_at	Mlxipl	1.34389	1.68187	1.70121	0.283	0.0189	0.00145	MLX interacting protein-like	NM_133552
1385252_at	Trim34	1.12295	1.33536	1.70076	0.416	0.0357	0.0134	tripartite motif-containing 34	NM_001276491
1394855_at	---	1.07595	1.29674	1.70068	0.558	0.0442	0.00606	---	---
1395590_at	LOC102549278	0.811813	0.7992	1.69725	0.366	0.36	0.0093	zinc finger CCCH-type antiviral protein 1-like	XR_349910
1383295_at	Fam110a	1.17414	1.2387	1.69706	0.346	0.186	0.00953	family with sequence similarity 110, member A	NM_001014050 /// NM_001244768 /// NM_001244769 /// NM_001244770 /// XM_006235231 /// XM_006235232 /// XM_006235233 /// XM_006235234 /// XM_006235235 /// XM_006235236
1390846_at	Col16a1	1.08593	1.43674	1.69641	0.611	0.0122	0.0134	collagen, type XVI, alpha 1	NM_001015033 /// XM_006238946 /// XM_006238947 /// XM_006238948 /// XM_006238949 /// XM_006238950 /// XM_006238951 /// XM_006238952 /// XM_006238953 /// XM_006238954 /// XM_006238955
1371974_at	Phyhd1	1.1129	1.39467	1.69508	0.53	0.126	0.00303	phytanoyl-CoA dioxygenase domain containing 1	NM_001013081 /// XM_006233777 /// XM_006233778 /// XM_006233779 /// XM_006233780
1384968_at	Sh3bp2	1.18494	1.51154	1.69365	0.271	0.044	0.00297	SH3-domain binding protein 2	NM_001100684 /// XM_006251247 /// XM_006251248 /// XM_006251249 /// XM_006251250 /// XM_006251251 /// XM_006251252 /// XM_006251253 /// XM_006251254
1371875_at	Manba	1.06594	1.22594	1.69295	0.707	0.25	0.00134	mannosidase, beta A, lysosomal	NM_001031655
1371325_at	Ctsa	1.05409	1.01957	1.69257	0.59	0.909	0.00456	cathepsin A	NM_001011959 /// XM_006235534
1373140_at	Il6st	1.21443	1.42482	1.69253	0.31	0.0734	0.00171	interleukin 6 signal transducer	NM_001008725 /// XM_006231928 /// XR_351404
1388425_at	Oaf	1.17124	1.21804	1.68831	0.333	0.279	0.0145	OAF homolog (Drosophila)	NM_001014090
1370530_a_at	Pld1	1.09629	1.20766	1.68796	0.643	0.28	0.00338	phospholipase D1	NM_030992 /// XM_006232205 /// XM_006232206
1374468_at	Myd88	1.21682	1.47405	1.68758	0.331	0.0323	0.000563	myeloid differentiation primary response 88	NM_198130 /// XM_006244087
1383917_at	Abi3	1.20654	1.55132	1.68736	0.3	0.112	0.00864	ABI family, member 3	NM_001013118
1387035_a_at	Arhgap17	1.10912	1.27239	1.68496	0.37	0.0472	0.0029	Rho GTPase activating protein 17	NM_001270692 /// NM_001270693 /// NM_001270694 /// NM_022244 /// XM_006230192 /// XM_006230193 /// XM_006230194 /// XM_006230195 /// XR_350690 /// XR_350691 /// XR_350692
1367774_at	Gsta1	1.15145	1.68923	1.68247	0.342	0.0108	0.000923	glutathione S-transferase alpha 1	NM_031509
1374221_at	---	1.10163	1.44552	1.68071	0.447	0.0352	0.0111	---	---
1377417_at	Ticam1	1.09276	1.22985	1.67977	0.503	0.279	0.00649	toll-like receptor adaptor molecule 1	XM_003750630 /// XM_006226690
1373198_at	Dnajc22	1.00906	1.30629	1.6777	0.956	0.234	0.00645	DnaJ (Hsp40) homolog, subfamily C, member 22	NM_001014204 /// XM_006257363
1392653_at	---	1.23858	1.13384	1.67693	0.385	0.451	0.00764	---	---
1388496_at	Flnc	1.04019	1.44015	1.67625	0.84	0.00902	0.00425	filamin C, gamma	NM_001191862 /// XM_006236212 /// XM_006236213 /// XM_006236214
1372824_at	Plekhf2	1.17847	1.31149	1.67547	0.258	0.142	0.00377	pleckstrin homology domain containing, family F (with FYVE domain) member 2	NM_001108655 /// XM_006237872
1388571_at	Syngr2	1.11364	1.21755	1.67529	0.401	0.199	0.00172	synaptogyrin 2	NM_053553
1372646_at	RGD1305645	1.24454	1.50118	1.6748	0.191	0.0836	0.00156	similar to RIKEN cDNA 1500015O10	NM_001271051
1367826_at	Nfe2l2	1.16051	1.41739	1.67464	0.346	0.0327	0.00128	nuclear factor, erythroid 2-like 2	NM_031789 /// XM_006234396 /// XM_006234397 /// XM_006234398 /// XM_006234399
1374838_at	Sp140	1.25935	1.35411	1.67254	0.334	0.0421	0.00781	SP140 nuclear body protein	NM_001012133
1388140_at	Rab13	1.10599	1.58695	1.66974	0.372	0.00813	0.00804	RAB13, member RAS oncogene family	NM_031092 /// XR_351807
1372752_at	LOC100911766 /// Tspan4	1.04578	1.17983	1.66935	0.812	0.436	0.000713	tetraspanin-4-like /// tetraspanin 4	NM_001013070 /// XM_003749018 /// XM_003749019 /// XM_006230545 /// XR_350833 /// XR_350845
1370845_at	Entpd2	1.2765	1.28936	1.66688	0.123	0.122	0.00785	ectonucleoside triphosphate diphosphohydrolase 2	NM_172030 /// XM_006233644
1390325_at	Cd38	1.19762	1.38847	1.66651	0.382	0.0266	0.00671	CD38 molecule	NM_013127 /// XM_006251072
1396231_at	Rasal3	1.06815	1.32795	1.6664	0.52	0.129	0.0065	RAS protein activator like 3	NM_001134562 /// XM_006241059
1393893_at	Morn5	0.827236	1.18808	1.66526	0.37	0.332	0.0073	MORN repeat containing 5	NM_001047912
1389360_at	Fxyd3	1.0548	1.39302	1.6646	0.731	0.105	0.00904	FXYD domain-containing ion transport regulator 3	NM_172317 /// XM_006228818 /// XM_006228819 /// XM_006228820
1393730_at	Adamts4	1.11156	1.18948	1.66357	0.612	0.278	0.0118	ADAM metallopeptidase with thrombospondin type 1 motif, 4	NM_023959
1371432_at	Vat1	1.2088	1.32287	1.66068	0.358	0.315	0.00765	vesicle amine transport 1	NM_001033683
1388699_at	Man2b1	1.29508	1.65884	1.65998	0.167	0.00373	0.00287	mannosidase, alpha, class 2B, member 1	NM_199404 /// XM_006255273 /// XM_006255274 /// XM_006255275
1375989_a_at	Nfkb2	1.08432	1.3552	1.65851	0.53	0.058	0.00359	nuclear factor of kappa light polypeptide gene enhancer in B-cells 2, p49/p100	NM_001008349 /// XM_006231503
1393346_at	Ccdc125	1.07523	1.35072	1.6578	0.725	0.0305	0.0243	coiled-coil domain containing 125	NM_001134761 /// XM_006231849 /// XM_006231850 /// XM_006231851 /// XM_006231852
1389746_at	Naglu	1.12744	1.44397	1.65779	0.386	0.109	0.00117	N-acetylglucosaminidase, alpha	XM_001081442 /// XM_002727815
1389470_at	C2 /// Cfb	1.11016	1.17636	1.65708	0.648	0.29	0.0124	complement component 2 /// complement factor B	NM_172222 /// NM_212466
1384939_at	---	1.07373	1.30316	1.6557	0.718	0.113	0.0207	---	---
1380930_at	Wdfy4	1.22431	1.51304	1.65538	0.442	0.0323	0.0058	WDFY family member 4	XM_006222110 /// XM_006222111 /// XM_006222112 /// XM_006222113 /// XM_006252759 /// XM_006252760 /// XM_006252761 /// XM_006252762
1396112_at	Mtmr10	1.13899	1.03136	1.65501	0.365	0.889	0.00596	myotubularin related protein 10	NM_001100846 /// XM_006229338
1380019_at	Tcirg1	1.13732	1.28185	1.65499	0.443	0.255	0.00462	T-cell, immune regulator 1, ATPase, H+ transporting, lysosomal V0 subunit A3	NM_199089 /// XM_006230727 /// XM_006230728
1369025_at	Cd5 /// LOC100911215	1.18325	1.35175	1.65286	0.483	0.131	0.0475	Cd5 molecule /// T-cell surface glycoprotein CD5-like	NM_019295 /// XM_006231081
1373065_at	Ptpn18	1.22964	1.69376	1.65196	0.389	0.0254	0.00412	protein tyrosine phosphatase, non-receptor type 18	NM_001013111
1375020_at	Rin3	1.07574	1.35978	1.65196	0.63	0.106	0.00894	Ras and Rab interactor 3	NM_001108052 /// XM_006240473 /// XM_006240474
1377041_at	Mfng	1.11543	1.34178	1.65057	0.385	0.0596	0.00235	MFNG O-fucosylpeptide 3-beta-N-acetylglucosaminyltransferase	NM_199110
1370613_s_at	Ugt1a1 /// Ugt1a2 /// Ugt1a3 /// Ugt1a5 /// Ugt1a6 /// Ugt1a7c /// Ugt1a8 /// Ugt1a9	1.26886	1.47751	1.6476	0.349	0.0335	0.00466	UDP glucuronosyltransferase 1 family, polypeptide A1 /// UDP glucuronosyltransferase 1 family, polypeptide A2 /// UDP glycosyltransferase 1 family, polypeptide A3 /// UDP glucuronosyltransferase 1 family, polypeptide A5 /// UDP glucuronosyltransferase 1 family, polypeptide A6 /// UDP glucuronosyltransferase 1 family, polypeptide A7C /// UDP glycosyltransferase 1 family, polypeptide A8 /// UDP glu…	NM_001039549 /// NM_001039691 /// NM_012683 /// NM_057105 /// NM_130407 /// NM_175846 /// NM_201423 /// NM_201424 /// NM_201425
1376708_at	LOC100912449	0.947634	1.07675	1.64728	0.714	0.609	0.00705	protein FAM115C-like	XM_003749738 /// XM_003753879
1368612_at	Itgb4	0.96721	1.14675	1.64702	0.829	0.348	0.00681	integrin, beta 4	NM_013180
1398644_at	Plxnc1	0.919248	1.00873	1.64617	0.45	0.952	0.00706	plexin C1	NM_001108744 /// XM_006226039 /// XM_006241283
1377916_at	Slfn2	1.05034	1.1767	1.64433	0.701	0.191	0.00932	schlafen 2	NM_001107031
1392914_at	Evc	1.11592	1.27602	1.64431	0.527	0.147	0.0188	Ellis van Creveld syndrome	NM_001170439 /// XM_006251090 /// XM_006251091
1398290_at	Kcnk13	0.995318	1.19741	1.64329	0.978	0.202	0.00174	potassium channel, subfamily K, member 13	NM_022293 /// XM_006240447 /// XM_006240448
1368186_a_at	Syk	1.14414	1.5355	1.64305	0.428	0.0111	0.00288	spleen tyrosine kinase	NM_012758
1390655_at	Peg3	1.04196	0.634768	1.64191	0.884	0.0961	0.0026	paternally expressed 3	---
1377727_at	Baz1a	1.00082	1.44058	1.64182	0.999	0.104	0.00238	bromodomain adjacent to zinc finger domain, 1A	NM_001170568
1371769_at	Scamp2	1.2167	1.30338	1.6418	0.363	0.16	0.0032	secretory carrier membrane protein 2	NM_023955 /// XM_006243175
1368669_at	Ucp2	1.32561	1.91301	1.64051	0.204	0.0284	0.00643	uncoupling protein 2 (mitochondrial, proton carrier)	NM_019354 /// XM_006229784
1382874_at	Npl	1.11521	1.68212	1.63943	0.463	0.00641	0.0124	N-acetylneuraminate pyruvate lyase	NM_001013984 /// XM_006249997
1377336_at	Sema3b	1.18344	1.13401	1.63812	0.572	0.659	0.00435	sema domain, immunoglobulin domain (Ig), short basic domain, secreted, (semaphorin) 3B	NM_001079942 /// XM_006243805 /// XM_006243806 /// XM_006243807 /// XM_006243808 /// XM_006243809 /// XM_006243810
1378377_at	Dapp1	1.00808	1.32422	1.63809	0.966	0.0671	0.0121	dual adaptor of phosphotyrosine and 3-phosphoinositides	NM_001108568 /// XM_006233386
1367866_at	Fbln5	0.973289	1.02336	1.63801	0.874	0.862	0.0241	fibulin 5	NM_019153 /// XM_006240459
1368492_at	Hpgds	1.20898	2.01214	1.63691	0.415	0.087	0.0139	hematopoietic prostaglandin D synthase	NM_031644 /// XM_006236602 /// XM_006236603
1386466_at	LOC100911038	1.09996	1.25248	1.63491	0.463	0.163	0.0168	uncharacterized LOC100911038	XR_348129 /// XR_348130 /// XR_348131 /// XR_355867 /// XR_355868 /// XR_355869
1390839_at	Pqlc3	1.00242	1.20173	1.63396	0.99	0.332	0.0111	PQ loop repeat containing 3	NM_001034952
1369841_at	Hspa2	1.18786	1.28163	1.63293	0.445	0.0888	0.00825	heat shock protein 2	NM_021863 /// XM_006240247
1370220_at	Scpep1	1.14083	1.30354	1.63175	0.48	0.0609	0.00681	serine carboxypeptidase 1	NM_133383 /// XM_006247069
1377826_at	---	1.22046	1.43028	1.63103	0.435	0.0435	0.00163	---	---
1383240_at	Itga6	1.11403	1.38099	1.63058	0.408	0.0182	0.00257	integrin, alpha 6	NM_053725 /// XM_006234351
1379248_at	Prcp	1.11405	1.23034	1.62945	0.479	0.14	0.00309	prolylcarboxypeptidase (angiotensinase C)	NM_001106281
1367559_at	Ftl1 /// LOC100359668 /// LOC100360087 /// LOC100362384 /// LOC100363177 /// LOC100364138	1.13096	1.38588	1.62903	0.344	0.0348	0.0021	ferritin light chain 1 /// ferritin light chain 2 /// ferritin light chain 1-like /// ferritin light chain 1-like /// ferritin light chain 1-like /// ferritin light chain 1-like	NM_022500 /// XM_002726633 /// XM_002726637 /// XM_002726740 /// XM_002728041 /// XM_002729015 /// XM_002729553 /// XM_002729625 /// XM_003752658 /// XM_003753538
1371499_at	Cd9	1.08435	1.27292	1.62835	0.466	0.229	0.0125	CD9 molecule	NM_053018
1371450_at	---	0.848628	1.10655	1.62796	0.477	0.465	0.00701	---	---
1388392_at	Tax1bp3	1.07561	1.56588	1.62523	0.52	0.00651	0.00341	Tax1 (human T-cell leukemia virus type I) binding protein 3	NM_001025419 /// XM_006246761
1383407_at	Sash3	1.24411	1.6618	1.62361	0.392	0.00578	0.00429	SAM and SH3 domain containing 3	NM_001134992 /// XM_006257530
1374655_at	---	1.05684	1.32124	1.62193	0.664	0.0974	0.00461	---	---
1378430_at	Moxd1	1.0034	1.40478	1.62156	0.987	0.041	0.00376	monooxygenase, DBH-like 1	XM_001054130 /// XM_220095
1389306_at	Matn2	1.07148	1.19722	1.62126	0.761	0.223	0.00151	matrilin 2	XM_006226198 /// XM_216941
1389371_at	---	0.976029	1.28707	1.62016	0.844	0.0534	0.0441	---	---
1388145_at	Tnxb	0.95943	1.24514	1.61917	0.808	0.351	0.00199	tenascin XB	---
1389742_at	Zfp217	1.16853	1.15312	1.61889	0.326	0.258	0.00748	zinc finger protein 217	NM_001107813 /// XM_006235655
1384842_s_at	Fas	1.08011	1.27269	1.6181	0.62	0.237	0.0105	Fas cell surface death receptor	NM_139194
1372569_at	---	1.05637	1.27425	1.61655	0.701	0.196	0.014	---	---
1367595_s_at	B2m	1.22821	1.39381	1.61482	0.332	0.027	0.0014	beta-2 microglobulin	NM_012512
1378428_at	Tfec	1.04621	1.06953	1.61352	0.716	0.803	0.00534	transcription factor EC	NM_022379 /// XM_006236128
1398771_at	Slc3a2	1.15897	1.00348	1.61239	0.26	0.99	0.0138	solute carrier family 3 (amino acid transporter heavy chain), member 2	NM_001271089 /// NM_019283 /// XM_006230996
1382181_at	Gsap	1.08209	1.20443	1.61216	0.691	0.266	0.0209	gamma-secretase activating protein	NM_001107845 /// XM_006235935 /// XM_006235936 /// XM_006235937
1380602_at	---	1.03945	1.33788	1.61155	0.83	0.109	0.021	---	---
1372082_at	Necap2	1.15987	1.1886	1.61049	0.383	0.186	0.0152	NECAP endocytosis associated 2	NM_199096 /// XM_006239179 /// XM_006239180
1369262_at	Casp8	1.43463	1.19493	1.60854	0.248	0.422	0.0213	caspase 8	NM_022277 /// XM_006245014 /// XM_006245015
1373266_at	Fam107a	1.12811	1.15706	1.60839	0.425	0.386	0.00849	family with sequence similarity 107, member A	NM_001025129
1376733_at	Igsf11	1.12818	1.26124	1.60746	0.37	0.081	0.00255	immunoglobulin superfamily, member 11	NM_001013120 /// XM_006248369 /// XM_006248370
1384186_at	Edem1	1.08582	1.35453	1.60735	0.537	0.15	0.0085	ER degradation enhancer, mannosidase alpha-like 1	XM_001075943 /// XM_238366
1395187_at	---	0.988929	1.32723	1.60715	0.957	0.146	0.0025	---	---
1369173_at	C3ar1	1.15891	1.32705	1.60568	0.586	0.146	0.00183	complement component 3a receptor 1	NM_032060 /// XM_006237314
1368947_at	Gadd45a	1.05381	1.34095	1.60514	0.66	0.087	0.0214	growth arrest and DNA-damage-inducible, alpha	NM_024127
1395574_at	---	1.12435	1.01071	1.60402	0.479	0.97	0.00657	---	---
1387345_at	Psme4	0.974687	0.998831	1.60251	0.883	0.998	0.0299	proteasome (prosome, macropain) activator subunit 4	NM_001025140
1375848_at	Pon2	1.17236	1.17163	1.60235	0.26	0.339	0.00535	paraoxonase 2	NM_001013082
1391284_at	Srgap2	1.07921	1.18127	1.60165	0.466	0.293	0.0255	SLIT-ROBO Rho GTPase activating protein 2	NM_001134958 /// XM_006249782 /// XM_006249783 /// XM_006249784 /// XM_006249785 /// XM_006249786
1367737_at	Fuca1	1.21508	1.38789	1.60054	0.227	0.0782	0.00245	fucosidase, alpha-L- 1, tissue	NM_012562
1374280_at	Cbln2	0.945612	0.782383	0.624287	0.791	0.163	0.0126	cerebellin 2 precursor	NM_001012740 /// XM_006255022 /// XM_006255023 /// XM_006255024
1372755_at	Mal2	0.88431	0.89333	0.623313	0.407	0.342	0.00513	mal, T-cell differentiation protein 2	NM_198786
1371081_at	Rapgef4	1.10694	0.837228	0.622978	0.593	0.395	0.0156	Rap guanine nucleotide exchange factor (GEF) 4	XM_001060956 /// XM_002726175 /// XM_006224482 /// XM_006234368
1370198_at	Trdn	0.706017	0.770276	0.621526	0.402	0.131	0.0195	triadin	NM_021666
1383205_at	Dact2	0.951673	0.872489	0.620409	0.762	0.465	0.00288	dishevelled-binding antagonist of beta-catenin 2	NM_001107464 /// XM_006227959 /// XM_006227960 /// XM_006227961 /// XM_006227962 /// XM_006227963 /// XM_006227964 /// XM_006227965
1368611_at	Grp	0.819661	0.790464	0.616654	0.401	0.349	0.0219	gastrin releasing peptide	NM_133570
1384869_at	Ephx4	0.770966	0.908092	0.616382	0.301	0.465	0.00496	epoxide hydrolase 4	NM_001105994 /// XM_006250541
1374769_at	---	1.09383	0.789251	0.61603	0.724	0.244	0.00108	---	---
1370110_at	Kcnk4	0.868573	0.890864	0.613977	0.434	0.5	0.00132	potassium channel, subfamily K, member 4	NM_053804 /// XM_006230634 /// XM_006230635 /// XM_006230636 /// XM_006230637 /// XM_006230638 /// XM_006230639
1383887_at	Lamp5	0.925321	0.852971	0.613274	0.589	0.167	0.00149	lysosomal-associated membrane protein family, member 5	NM_001014183
1381158_at	Spdya	0.940387	1.01406	0.612553	0.76	0.917	0.0113	speedy/RINGO cell cycle regulator family member A	NM_138855 /// XM_006239766 /// XM_006239767 /// XM_006239768 /// XM_006239769
1385955_at	LOC100125362	0.889176	1.11101	0.611116	0.559	0.293	0.00883	hypothetical protein LOC100125362	NM_001103354 /// XM_006243064
1384512_at	LOC100363441	0.917646	0.834101	0.604499	0.589	0.29	0.00349	hypothetical protein LOC100363441	XR_355476 /// XR_355477
1383413_at	Hhatl	0.970731	0.7869	0.602969	0.79	0.186	0.0081	hedgehog acyltransferase-like	NM_001106868 /// XM_006244090 /// XM_006244091
1368135_at	Ninj2	0.671472	0.671795	0.598816	0.333	0.132	0.0106	ninjurin 2	NM_021595 /// XM_006237275 /// XM_006237276 /// XM_006237277
1370991_at	Cml3	0.888204	1.03136	0.598189	0.654	0.892	0.0101	camello-like 3	XM_006224974 /// XM_006236798
1376311_at	Ntng1	0.851692	0.758179	0.597235	0.386	0.0364	0.000582	netrin G1	NM_001106465 /// XM_006233141 /// XM_006233142 /// XM_006233143 /// XM_006233144 /// XM_006233145 /// XM_006233146
1370078_at	Lin7b	0.862708	0.940186	0.597079	0.34	0.57	0.00107	lin-7 homolog B (C. elegans)	NM_021758 /// XR_350319 /// XR_350320
1373685_at	Ankrd37	0.864833	1.09826	0.594269	0.444	0.384	0.00183	ankyrin repeat domain 37	NM_001108400
1393435_at	Plch2	0.986115	1.08456	0.594159	0.932	0.775	0.000772	phospholipase C, eta 2	XM_006225661 /// XM_006239620
1377279_at	LOC102554881	0.83806	1.03569	0.592154	0.398	0.779	0.00574	uncharacterized LOC102554881	XM_006238331
1386186_s_at	---	0.937932	0.990115	0.59176	0.721	0.962	0.00113	---	---
1378531_at	---	1.21451	0.896848	0.587661	0.434	0.591	0.0171	---	---
1386152_at	---	0.89324	0.518251	0.586069	0.651	0.0669	0.0233	---	---
1393723_at	Plk5	0.932218	0.899006	0.583568	0.836	0.597	0.00317	polo-like kinase 5	NM_001170557 /// XM_006240921 /// XM_006240922 /// XM_006240923 /// XM_006240924 /// XM_006240925 /// XM_006240926 /// XR_355240 /// XR_355241
1390731_at	Rasgef1b	0.950646	0.960449	0.583556	0.738	0.769	0.00189	RasGEF domain family, member 1B	XM_002728083 /// XM_006221680 /// XM_006250691 /// XM_006250692 /// XM_006250693
1374861_at	Tle2	1.01396	0.869542	0.582991	0.956	0.589	0.00107	transducin-like enhancer of split 2	NM_001039013 /// XM_006240889 /// XM_006240890 /// XM_006240891 /// XM_006240892 /// XM_006240893 /// XM_006240894 /// XM_006240895
1377646_at	---	0.996863	0.967949	0.581565	0.984	0.857	0.00198	---	---
1385637_at	---	1.06716	0.944788	0.58124	0.793	0.807	0.00696	---	---
1397845_at	---	0.939603	1.23806	0.576743	0.805	0.296	0.0441	---	---
1383757_at	LOC100362176	0.797303	0.864583	0.570572	0.28	0.277	0.00189	hypothetical protein LOC100362176	XM_006224144 /// XM_006232486
1395918_at	Aldh3b2 /// LOC688778	0.83909	0.716093	0.570129	0.522	0.088	0.00144	aldehyde dehydrogenase 3 family, member B2 /// similar to fatty aldehyde dehydrogenase-like	XM_006223594 /// XM_006223595 /// XM_006230919 /// XM_006230968
1377807_a_at	---	1.07628	1.02413	0.569701	0.727	0.88	0.00487	---	---
1389362_at	Ptpn3	0.846029	0.849387	0.565015	0.322	0.368	0.00129	protein tyrosine phosphatase, non-receptor type 3	XM_001055793 /// XM_001059757 /// XM_006225305 /// XM_006225306 /// XM_006225307 /// XM_006225308 /// XM_006225309 /// XM_006238189 /// XM_006238190 /// XM_006238191 /// XM_006238192 /// XM_006238193
1383646_at	---	0.989623	0.855837	0.564876	0.959	0.559	0.00484	---	---
1376537_at	---	0.917684	0.865805	0.562237	0.594	0.383	0.00151	---	---
1373648_at	Mlip	0.818391	0.889027	0.560273	0.378	0.417	0.00199	muscular LMNA-interacting protein	XM_001058694 /// XM_006226481 /// XM_006226482 /// XM_006226483 /// XM_006226484 /// XM_006226485 /// XM_006226486 /// XM_006226487 /// XM_006226488 /// XM_006226489 /// XM_006226490 /// XM_006226491 /// XM_006226492 /// XM_006226493 /// XM_006226494 /// XM_006226495 /// XM_006243423
1385411_at	Usp43	0.936079	0.826008	0.556853	0.817	0.368	0.00235	ubiquitin specific peptidase 43	NM_001126303
1377808_at	---	1.01043	0.924368	0.55566	0.965	0.704	0.000706	---	---
1393007_at	---	0.76697	0.607412	0.55069	0.322	0.086	0.000632	---	---
1390852_x_at	---	1.07175	1.08361	0.547987	0.784	0.487	0.00203	---	---
1378899_at	Slc35d3	1.03629	0.811815	0.534704	0.836	0.285	0.00152	solute carrier family 35, member D3	NM_001107522
1372195_at	Tnnc2	1.09763	1.25835	0.533738	0.849	0.438	0.00352	troponin C type 2 (fast)	NM_001037351
1393392_at	---	0.870149	0.76836	0.527228	0.481	0.349	0.000935	---	---
1387349_at	Shox2	0.779148	0.638528	0.519637	0.138	0.0143	0.00425	short stature homeobox 2	NM_013028
1387389_at	Ramp3	0.689908	0.711334	0.476103	0.283	0.133	0.000568	receptor (G protein-coupled) activity modifying protein 3	NM_020100
1382487_at	Tex14	1.0802	0.974643	0.470355	0.841	0.919	0.00443	testis expressed 14	XM_006220767 /// XM_006220768 /// XM_006220769 /// XM_006220770 /// XM_006220771 /// XM_006247123
1384236_at	Sptssb	0.843784	0.817515	0.464864	0.382	0.336	0.00159	serine palmitoyltransferase, small subunit B	NM_001271299 /// NM_001271301 /// XM_006232480
1382138_at	Nrarp	0.924684	0.665318	0.430318	0.69	0.138	0.000654	Notch-regulated ankyrin repeat protein	NM_001143750 /// XM_006227200
1383363_at	---	1.30812	1.01545	0.405044	0.5	0.969	0.000258	---	---
1387068_at	Arc	1.28377	0.792534	0.398044	0.415	0.544	0.0182	activity-regulated cytoskeleton-associated protein	NM_019361 /// XM_006241734
