# Supplementary material for: Transcriptomic responses to prion disease in rats
Source: BMC Genomics. 2015 Sep 5;16(1):682. doi: 10.1186/s12864-015-1884-7 (PMC4560926; doi:10.1186/s12864-015-1884-7)
Supplement: Additional file 3: Table S2. — Ontology terms associated with genes differentially expressed in rat-adapted scrapie. (XLSX 97 kb) [file 12864_2015_1884_MOESM3_ESM.xlsx]

## Sheet: chart_8708F1DA553C1437320716285
Category	GO ID	GO Term	PValue	Probe IDs	List Total	Pop Hits	Pop Total	Fold Enrichment	Bonferroni	Benjamini	FDR
Biological Process	6955	immune response	1.65323e-40	1391489_AT, 1387029_AT, 1384842_S_AT, 1394819_AT, 1387969_AT, 1370383_S_AT, 1376675_AT, 1392280_AT, 1388164_AT, 1372097_AT, 1379344_AT, 1376652_AT, 1371440_AT, 1370832_AT, 1382346_AT, 1369387_AT, 1387982_AT, 1367679_AT, 1373025_AT, 1369527_AT, 1368490_AT, 1369815_AT, 1370219_AT, 1379381_AT, 1390798_AT, 1367850_AT, 1368332_AT, 1370913_AT, 1370822_AT, 1371033_AT, 1370429_AT, 1397845_AT, 1377943_AT,…	385	324	8763	5.76051	4.49679e-37	4.49679e-37	2.94444e-37
Biological Process	6952	defense response	8.74813e-32	1391489_AT, 1387029_AT, 1377698_AT, 1388596_AT, 1394819_AT, 1372254_AT, 1387969_AT, 1386913_AT, 1374468_AT, 1367715_AT, 1386987_AT, 1392280_AT, 1372097_AT, 1373575_AT, 1379344_AT, 1377334_AT, 1383391_A_AT, 1369204_AT, 1368693_AT, 1369481_AT, 1387627_AT, 1389873_AT, 1384298_AT, 1381593_X_AT, 1370215_AT, 1376652_AT, 1382346_AT, 1370832_AT, 1369290_AT, 1379760_AT, 1388673_AT, 1389470_AT, 1390659_AT,…	385	320	8763	5.12123	2.37949e-28	1.18975e-28	1.55806e-28
Biological Process	2684	positive regulation of immune system process	2.04825e-24	1387029_AT, 1377698_AT, 1370904_AT, 1372254_AT, 1368482_AT, 1387969_AT, 1368605_AT, 1367595_S_AT, 1383407_AT, 1374468_AT, 1369173_AT, 1392280_AT, 1373575_AT, 1377334_AT, 1383391_A_AT, 1382043_AT, 1373140_AT, 1369665_A_AT, 1385832_S_AT, 1390529_AT, 1381593_X_AT, 1370215_AT, 1371440_AT, 1376652_AT, 1382346_AT, 1369025_AT, 1389470_AT, 1393347_AT, 1377153_A_AT, 1382531_AT, 1370883_AT, 1368679_A_AT, 1…	385	205	8763	5.6625	5.57125e-21	1.85708e-21	3.64798e-21
Biological Process	9611	response to wounding	8.02753e-20	1387269_S_AT, 1387029_AT, 1377698_AT, 1368135_AT, 1372254_AT, 1387969_AT, 1386913_AT, 1389617_AT, 1390687_AT, 1367715_AT, 1383391_A_AT, 1368728_AT, 1369481_AT, 1389873_AT, 1370215_AT, 1376652_AT, 1382346_AT, 1370832_AT, 1369290_AT, 1370845_AT, 1398347_AT, 1389470_AT, 1387675_AT, 1390659_AT, 1370301_AT, 1367794_AT, 1380377_AT, 1368679_A_AT, 1387982_AT, 1373025_AT, 1387893_AT, 1387818_AT, 1368490_A…	385	399	8763	3.65089	2.18349e-16	5.45872e-17	1.42972e-16
Biological Process	50778	positive regulation of immune response	4.22659e-19	1387029_AT, 1373025_AT, 1387893_AT, 1398246_S_AT, 1370904_AT, 1372254_AT, 1368482_AT, 1368605_AT, 1370603_A_AT, 1383407_AT, 1367595_S_AT, 1374468_AT, 1369173_AT, 1368742_AT, 1392280_AT, 1368010_AT, 1383392_AT, 1373575_AT, 1390798_AT, 1377334_AT, 1367850_AT, 1383391_A_AT, 1382043_AT, 1370822_AT, 1393219_AT, 1368186_A_AT, 1385832_S_AT, 1381593_X_AT, 1370215_AT, 1376652_AT, 1371440_AT, 1392334_AT, 1…	385	120	8763	6.63864	1.14963e-15	2.29927e-16	7.52766e-16
Biological Process	2252	immune effector process	4.31208e-19	1387029_AT, 1373025_AT, 1387893_AT, 1384842_S_AT, 1398246_S_AT, 1370904_AT, 1372254_AT, 1370603_A_AT, 1369272_AT, 1374468_AT, 1368010_AT, 1383392_AT, 1373575_AT, 1390798_AT, 1377334_AT, 1367850_AT, 1368270_AT, 1370913_AT, 1383391_A_AT, 1370822_AT, 1393219_AT, 1397845_AT, 1398482_AT, 1384298_AT, 1377669_AT, 1381593_X_AT, 1370215_AT, 1376652_AT, 1392334_AT, 1382346_AT, 1368637_AT, 1389470_AT, 13680…	385	105	8763	7.15347	1.17289e-15	1.95481e-16	7.67991e-16
Biological Process	1775	cell activation	8.27958e-19	1370891_AT, 1369979_AT, 1384842_S_AT, 1377698_AT, 1370090_AT, 1370904_AT, 1368482_AT, 1390687_AT, 1370830_AT, 1392280_AT, 1373575_AT, 1388046_AT, 1369481_AT, 1368728_AT, 1387627_AT, 1384298_AT, 1375989_A_AT, 1370845_AT, 1382346_AT, 1393347_AT, 1382531_AT, 1369387_AT, 1373523_AT, 1380377_AT, 1368679_A_AT, 1387982_AT, 1377908_AT, 1367679_AT, 1369527_AT, 1398246_S_AT, 1370603_A_AT, 1369272_AT, 13724…	385	210	8763	4.87737	2.25204e-15	3.21721e-16	1.47461e-15
Biological Process	48584	positive regulation of response to stimulus	4.53491e-17	1387029_AT, 1370904_AT, 1387566_AT, 1368482_AT, 1372254_AT, 1387969_AT, 1368605_AT, 1367595_S_AT, 1383407_AT, 1374468_AT, 1367715_AT, 1369173_AT, 1392280_AT, 1373575_AT, 1377334_AT, 1383391_A_AT, 1382043_AT, 1385832_S_AT, 1381593_X_AT, 1370215_AT, 1376652_AT, 1371440_AT, 1382346_AT, 1369290_AT, 1389470_AT, 1377153_A_AT, 1382531_AT, 1368679_A_AT, 1387982_AT, 1370883_AT, 1373025_AT, 1387893_AT, 139…	385	202	8763	4.73249	1.2335e-13	1.54187e-14	8.07678e-14
Biological Process	45087	innate immune response	1.08426e-16	1391489_AT, 1373025_AT, 1387893_AT, 1394819_AT, 1370219_AT, 1372254_AT, 1379381_AT, 1374468_AT, 1392280_AT, 1368010_AT, 1383392_AT, 1379344_AT, 1389253_AT, 1383391_A_AT, 1393219_AT, 1372064_AT, 1377943_AT, 1387627_AT, 1377669_AT, 1370215_AT, 1376652_AT, 1370082_AT, 1372930_AT, 1379760_AT, 1392655_AT, 1389470_AT, 1382531_AT, 1368000_AT, 1373932_AT, 1384852_AT, 1387982_AT, 1370892_AT	385	72	8763	8.21926	3.01981e-13	3.35287e-14	1.9984e-13
Biological Process	6954	inflammatory response	2.74186e-16	1387029_AT, 1377698_AT, 1372254_AT, 1386913_AT, 1387969_AT, 1367715_AT, 1383391_A_AT, 1369481_AT, 1389873_AT, 1370215_AT, 1376652_AT, 1382346_AT, 1370832_AT, 1369290_AT, 1389470_AT, 1390659_AT, 1367794_AT, 1380377_AT, 1368679_A_AT, 1387982_AT, 1373025_AT, 1387818_AT, 1387893_AT, 1398246_S_AT, 1368490_AT, 1369815_AT, 1370219_AT, 1367973_AT, 1379381_AT, 1383372_AT, 1369272_AT, 1370080_AT, 1368742_A…	385	202	8763	4.61981	6.03961e-13	6.03961e-14	3.9968e-13
Biological Process	2253	activation of immune response	4.70209e-16	1387029_AT, 1373025_AT, 1387893_AT, 1372254_AT, 1368482_AT, 1368605_AT, 1370603_A_AT, 1374468_AT, 1369173_AT, 1368742_AT, 1392280_AT, 1368010_AT, 1383392_AT, 1390798_AT, 1373575_AT, 1383391_A_AT, 1382043_AT, 1393219_AT, 1368186_A_AT, 1370215_AT, 1376652_AT, 1382346_AT, 1382692_AT, 1389470_AT, 1377153_A_AT, 1368000_AT, 1382531_AT, 1368679_A_AT, 1370892_AT, 1387982_AT	385	76	8763	7.78667	1.20792e-12	1.09801e-13	7.88258e-13
Biological Process	2443	leukocyte mediated immunity	3.93816e-15	1373025_AT, 1387893_AT, 1384842_S_AT, 1398246_S_AT, 1370904_AT, 1372254_AT, 1369272_AT, 1374468_AT, 1368010_AT, 1373575_AT, 1377334_AT, 1367850_AT, 1370822_AT, 1398482_AT, 1384298_AT, 1381593_X_AT, 1377669_AT, 1370215_AT, 1376652_AT, 1392334_AT, 1382346_AT, 1368000_AT, 1384852_AT, 1380377_AT, 1387202_AT, 1370883_AT, 1387982_AT, 1370892_AT, 1368679_A_AT, 1371079_AT, 1367679_AT	385	68	8763	8.03331	1.05693e-11	8.8074e-13	6.91669e-12
Biological Process	48002	antigen processing and presentation of peptide antigen	1.13164e-14	1398246_S_AT, 1370904_AT, 1370383_S_AT, 1367595_S_AT, 1371065_AT, 1368167_AT, 1370428_X_AT, 1371123_X_AT, 1388164_AT, 1373575_AT, 1377334_AT, 1367850_AT, 1382043_AT, 1370822_AT, 1371033_AT, 1370429_AT, 1388212_A_AT, 1381593_X_AT, 1371440_AT, 1388255_X_AT, 1392334_AT, 1372070_AT, 1388149_AT, 1370882_AT, 1371210_S_AT, 1370883_AT, 1371079_AT, 1367679_AT	385	30	8763	12.8979	3.0802e-11	2.36944e-12	2.01728e-11
Biological Process	19882	antigen processing and presentation	2.26088e-14	1398246_S_AT, 1370904_AT, 1370383_S_AT, 1367595_S_AT, 1371065_AT, 1368167_AT, 1367786_AT, 1370428_X_AT, 1371123_X_AT, 1388164_AT, 1373575_AT, 1377334_AT, 1367850_AT, 1382043_AT, 1370822_AT, 1371033_AT, 1370429_AT, 1388212_A_AT, 1370186_AT, 1381593_X_AT, 1371440_AT, 1388255_X_AT, 1392334_AT, 1372070_AT, 1388149_AT, 1370882_AT, 1371210_S_AT, 1387202_AT, 1370883_AT, 1371079_AT, 1367679_AT	385	47	8763	9.68555	6.16041e-11	4.40026e-12	4.03344e-11
Biological Process	45321	leukocyte activation	2.2901e-14	1370891_AT, 1369979_AT, 1384842_S_AT, 1369527_AT, 1377698_AT, 1398246_S_AT, 1370090_AT, 1370904_AT, 1368482_AT, 1370603_A_AT, 1369272_AT, 1372466_AT, 1392280_AT, 1383131_AT, 1373575_AT, 1390798_AT, 1367850_AT, 1390797_AT, 1397845_AT, 1393641_AT, 1368186_A_AT, 1398482_AT, 1388046_AT, 1377943_AT, 1369481_AT, 1387627_AT, 1384298_AT, 1368558_S_AT, 1377669_AT, 1382346_AT, 1370082_AT, 1393347_AT, 13699…	385	186	8763	4.52773	6.2208e-11	4.14724e-12	4.07341e-11
Biological Process	9617	response to bacterium	3.80746e-14	1384842_S_AT, 1368490_AT, 1387566_AT, 1370333_A_AT, 1370530_A_AT, 1387969_AT, 1367973_AT, 1367595_S_AT, 1369262_AT, 1383372_AT, 1374468_AT, 1367715_AT, 1368742_AT, 1386987_AT, 1392280_AT, 1372097_AT, 1370154_AT, 1373575_AT, 1371037_AT, 1369204_AT, 1368835_AT, 1368693_AT, 1397845_AT, 1398482_AT, 1377943_AT, 1387627_AT, 1384298_AT, 1375989_A_AT, 1371440_AT, 1387354_AT, 1369290_AT, 1367612_AT, 13927…	385	169	8763	4.71382	1.03579e-10	6.47371e-12	6.78235e-11
Biological Process	2460	adaptive immune response based on somatic recombination of immune receptors built from immunoglobulin superfamily domains	4.23161e-14	1373025_AT, 1387893_AT, 1384842_S_AT, 1398246_S_AT, 1370904_AT, 1372254_AT, 1374468_AT, 1373575_AT, 1377334_AT, 1367850_AT, 1370822_AT, 1398482_AT, 1369665_A_AT, 1381593_X_AT, 1377669_AT, 1375989_A_AT, 1370215_AT, 1376652_AT, 1392334_AT, 1377153_A_AT, 1368000_AT, 1384852_AT, 1387202_AT, 1387982_AT, 1370892_AT, 1370883_AT, 1371079_AT, 1367679_AT	385	61	8763	8.2089	1.15055e-10	6.76792e-12	7.53397e-11
Biological Process	2250	adaptive immune response	4.23161e-14	1373025_AT, 1387893_AT, 1384842_S_AT, 1398246_S_AT, 1370904_AT, 1372254_AT, 1374468_AT, 1373575_AT, 1377334_AT, 1367850_AT, 1370822_AT, 1398482_AT, 1369665_A_AT, 1381593_X_AT, 1377669_AT, 1375989_A_AT, 1370215_AT, 1376652_AT, 1392334_AT, 1377153_A_AT, 1368000_AT, 1384852_AT, 1387202_AT, 1387982_AT, 1370892_AT, 1370883_AT, 1371079_AT, 1367679_AT	385	61	8763	8.2089	1.15055e-10	6.76792e-12	7.53397e-11
Biological Process	19886	antigen processing and presentation of exogenous peptide antigen via MHC class II	7.17868e-14	1370822_AT, 1371033_AT, 1382043_AT, 1398246_S_AT, 1370904_AT, 1381593_X_AT, 1370383_S_AT, 1392334_AT, 1371065_AT, 1372070_AT, 1368167_AT, 1373575_AT, 1370882_AT, 1377334_AT, 1367850_AT, 1370883_AT, 1371079_AT, 1367679_AT	385	13	8763	21.0102	1.95381e-10	1.08545e-11	1.27931e-10
Biological Process	2504	antigen processing and presentation of peptide or polysaccharide antigen via MHC class II	7.17868e-14	1370822_AT, 1371033_AT, 1382043_AT, 1398246_S_AT, 1370904_AT, 1381593_X_AT, 1370383_S_AT, 1392334_AT, 1371065_AT, 1372070_AT, 1368167_AT, 1373575_AT, 1370882_AT, 1377334_AT, 1367850_AT, 1370883_AT, 1371079_AT, 1367679_AT	385	13	8763	21.0102	1.95381e-10	1.08545e-11	1.27931e-10
Biological Process	2495	antigen processing and presentation of peptide antigen via MHC class II	7.17868e-14	1370822_AT, 1371033_AT, 1382043_AT, 1398246_S_AT, 1370904_AT, 1381593_X_AT, 1370383_S_AT, 1392334_AT, 1371065_AT, 1372070_AT, 1368167_AT, 1373575_AT, 1370882_AT, 1377334_AT, 1367850_AT, 1370883_AT, 1371079_AT, 1367679_AT	385	13	8763	21.0102	1.95381e-10	1.08545e-11	1.27931e-10
Biological Process	2478	antigen processing and presentation of exogenous peptide antigen	6.20033e-13	1371033_AT, 1382043_AT, 1370822_AT, 1398246_S_AT, 1370904_AT, 1381593_X_AT, 1370383_S_AT, 1371440_AT, 1367595_S_AT, 1392334_AT, 1371065_AT, 1372070_AT, 1368167_AT, 1370882_AT, 1373575_AT, 1377334_AT, 1370883_AT, 1367850_AT, 1371079_AT, 1367679_AT	385	18	8763	16.4385	1.68656e-09	8.87664e-11	1.10434e-09
Biological Process	2449	lymphocyte mediated immunity	9.58542e-13	1373025_AT, 1387893_AT, 1384842_S_AT, 1398246_S_AT, 1370904_AT, 1372254_AT, 1374468_AT, 1368010_AT, 1373575_AT, 1377334_AT, 1367850_AT, 1370822_AT, 1398482_AT, 1381593_X_AT, 1377669_AT, 1370215_AT, 1376652_AT, 1392334_AT, 1368000_AT, 1384852_AT, 1387202_AT, 1387982_AT, 1370892_AT, 1370883_AT, 1371079_AT, 1367679_AT	385	56	8763	8.12894	2.6073e-09	1.30365e-10	1.70722e-09
Biological Process	50865	regulation of cell activation	7.41563e-12	1384842_S_AT, 1377698_AT, 1398246_S_AT, 1370904_AT, 1386913_AT, 1370603_A_AT, 1383407_AT, 1369272_AT, 1383489_AT, 1390687_AT, 1374468_AT, 1370080_AT, 1372466_AT, 1368010_AT, 1368975_AT, 1373575_AT, 1390798_AT, 1377334_AT, 1389253_AT, 1367850_AT, 1370822_AT, 1370957_AT, 1397845_AT, 1368186_A_AT, 1373140_AT, 1390325_AT, 1369665_A_AT, 1385832_S_AT, 1390529_AT, 1381593_X_AT, 1392334_AT, 1370082_AT, 1…	385	149	8763	4.58276	2.01705e-08	9.605e-10	1.32074e-08
Biological Process	50867	positive regulation of cell activation	9.12435e-12	1377698_AT, 1370904_AT, 1386913_AT, 1370603_A_AT, 1383407_AT, 1369272_AT, 1383489_AT, 1374468_AT, 1390687_AT, 1372466_AT, 1390798_AT, 1373575_AT, 1368975_AT, 1377334_AT, 1389253_AT, 1370822_AT, 1370957_AT, 1368186_A_AT, 1373140_AT, 1369665_A_AT, 1390325_AT, 1385832_S_AT, 1390529_AT, 1381593_X_AT, 1392334_AT, 1370082_AT, 1397271_AT, 1369025_AT, 1393347_AT, 1369953_A_AT, 1387982_AT, 1377908_AT, 136…	385	103	8763	5.52452	2.48183e-08	1.1281e-09	1.62507e-08
Biological Process	2764	immune response-regulating signal transduction	1.02406e-11	1382043_AT, 1377698_AT, 1368186_A_AT, 1368482_AT, 1368605_AT, 1370603_A_AT, 1382346_AT, 1382692_AT, 1374468_AT, 1369173_AT, 1368742_AT, 1377153_A_AT, 1382531_AT, 1392280_AT, 1368010_AT, 1369387_AT, 1373575_AT, 1390798_AT, 1368679_A_AT, 1387982_AT	385	49	8763	8.3612	2.78544e-08	1.21106e-09	1.82387e-08
Biological Process	2237	response to molecule of bacterial origin	1.31701e-11	1384842_S_AT, 1368490_AT, 1387566_AT, 1370333_A_AT, 1387969_AT, 1367973_AT, 1367595_S_AT, 1369262_AT, 1383372_AT, 1374468_AT, 1367715_AT, 1368742_AT, 1386987_AT, 1392280_AT, 1371037_AT, 1368835_AT, 1397845_AT, 1377943_AT, 1387627_AT, 1375989_A_AT, 1371440_AT, 1387354_AT, 1369290_AT, 1367612_AT, 1392737_AT, 1368637_AT, 1387219_AT, 1389470_AT, 1369953_A_AT, 1387982_AT, 1369698_AT	385	123	8763	4.99633	3.58228e-08	1.49261e-09	2.34563e-08
Biological Process	19884	antigen processing and presentation of exogenous antigen	3.69759e-11	1371033_AT, 1382043_AT, 1370822_AT, 1398246_S_AT, 1370904_AT, 1381593_X_AT, 1370383_S_AT, 1371440_AT, 1367595_S_AT, 1392334_AT, 1371065_AT, 1372070_AT, 1368167_AT, 1370882_AT, 1373575_AT, 1377334_AT, 1370883_AT, 1367850_AT, 1371079_AT, 1367679_AT	385	23	8763	12.8649	1.00574e-07	4.02297e-09	6.58549e-08
Biological Process	19724	B cell mediated immunity	5.87033e-11	1370822_AT, 1373025_AT, 1387893_AT, 1384842_S_AT, 1398482_AT, 1398246_S_AT, 1370904_AT, 1372254_AT, 1381593_X_AT, 1370215_AT, 1376652_AT, 1392334_AT, 1374468_AT, 1368000_AT, 1373575_AT, 1377334_AT, 1370883_AT, 1367850_AT, 1370892_AT, 1387982_AT, 1371079_AT, 1367679_AT	385	47	8763	8.23272	1.59673e-07	6.14126e-09	1.04552e-07
Biological Process	2694	regulation of leukocyte activation	8.37872e-11	1384842_S_AT, 1377698_AT, 1398246_S_AT, 1370904_AT, 1370603_A_AT, 1383407_AT, 1369272_AT, 1383489_AT, 1374468_AT, 1370080_AT, 1372466_AT, 1368010_AT, 1368975_AT, 1373575_AT, 1390798_AT, 1377334_AT, 1389253_AT, 1367850_AT, 1370822_AT, 1370957_AT, 1397845_AT, 1368186_A_AT, 1373140_AT, 1390325_AT, 1369665_A_AT, 1385832_S_AT, 1390529_AT, 1381593_X_AT, 1392334_AT, 1370082_AT, 1397271_AT, 1369025_AT, 1…	385	143	8763	4.45671	2.27901e-07	8.44078e-09	1.49227e-07
Biological Process	2696	positive regulation of leukocyte activation	1.84727e-10	1377698_AT, 1370904_AT, 1370603_A_AT, 1383407_AT, 1369272_AT, 1383489_AT, 1374468_AT, 1372466_AT, 1390798_AT, 1373575_AT, 1368975_AT, 1377334_AT, 1389253_AT, 1370822_AT, 1370957_AT, 1368186_A_AT, 1373140_AT, 1369665_A_AT, 1390325_AT, 1385832_S_AT, 1390529_AT, 1381593_X_AT, 1392334_AT, 1370082_AT, 1397271_AT, 1369025_AT, 1393347_AT, 1369953_A_AT, 1387982_AT, 1377908_AT, 1367679_AT	385	99	8763	5.28792	5.02459e-07	1.7945e-08	3.29004e-07
Biological Process	10033	response to organic substance	2.40731e-10	1377594_AT, 1370891_AT, 1390383_AT, 1368669_AT, 1384842_S_AT, 1367887_AT, 1387566_AT, 1387969_AT, 1368605_AT, 1367595_S_AT, 1374468_AT, 1367715_AT, 1370830_AT, 1386987_AT, 1392280_AT, 1386940_AT, 1376636_AT, 1379598_AT, 1368835_AT, 1367826_AT, 1373140_AT, 1387627_AT, 1390529_AT, 1368259_AT, 1370215_AT, 1375989_A_AT, 1371440_AT, 1387354_AT, 1371021_AT, 1368280_AT, 1382346_AT, 1369290_AT, 1389470_A…	385	881	8763	2.06684	6.54789e-07	2.25789e-08	4.28748e-07
Biological Process	16064	immunoglobulin mediated immune response	3.33083e-10	1370822_AT, 1373025_AT, 1387893_AT, 1398482_AT, 1398246_S_AT, 1370904_AT, 1372254_AT, 1381593_X_AT, 1370215_AT, 1376652_AT, 1392334_AT, 1374468_AT, 1368000_AT, 1373575_AT, 1377334_AT, 1370883_AT, 1367850_AT, 1370892_AT, 1387982_AT, 1371079_AT, 1367679_AT	385	45	8763	8.09281	9.05985e-07	3.01995e-08	5.93228e-07
Biological Process	2757	immune response-activating signal transduction	3.33083e-10	1382043_AT, 1368186_A_AT, 1368482_AT, 1368605_AT, 1370603_A_AT, 1382346_AT, 1382692_AT, 1374468_AT, 1369173_AT, 1368742_AT, 1377153_A_AT, 1382531_AT, 1392280_AT, 1368010_AT, 1373575_AT, 1390798_AT, 1368679_A_AT, 1387982_AT	385	45	8763	8.09281	9.05985e-07	3.01995e-08	5.93228e-07
Biological Process	2274	myeloid leukocyte activation	6.24079e-10	1370891_AT, 1369527_AT, 1398246_S_AT, 1370090_AT, 1368558_S_AT, 1384298_AT, 1382346_AT, 1369272_AT, 1370082_AT, 1372466_AT, 1382531_AT, 1392280_AT, 1373575_AT, 1380377_AT, 1367850_AT, 1368679_A_AT, 1387982_AT, 1371079_AT, 1390797_AT	385	40	8763	8.53539	1.69749e-06	5.47579e-08	1.1115e-06
Biological Process	51249	regulation of lymphocyte activation	1.32384e-09	1384842_S_AT, 1377698_AT, 1398246_S_AT, 1370904_AT, 1370603_A_AT, 1383407_AT, 1383489_AT, 1374468_AT, 1372466_AT, 1368010_AT, 1390798_AT, 1368975_AT, 1377334_AT, 1389253_AT, 1367850_AT, 1370822_AT, 1370957_AT, 1397845_AT, 1373140_AT, 1368186_A_AT, 1369665_A_AT, 1390325_AT, 1385832_S_AT, 1390529_AT, 1381593_X_AT, 1392334_AT, 1370082_AT, 1397271_AT, 1369025_AT, 1393347_AT, 1369953_A_AT, 1387982_AT,…	385	129	8763	4.41105	3.60085e-06	1.12527e-07	2.3578e-06
Biological Process	51251	positive regulation of lymphocyte activation	1.55511e-09	1377698_AT, 1370904_AT, 1370603_A_AT, 1383407_AT, 1383489_AT, 1374468_AT, 1372466_AT, 1390798_AT, 1368975_AT, 1377334_AT, 1389253_AT, 1370822_AT, 1370957_AT, 1368186_A_AT, 1373140_AT, 1369665_A_AT, 1390325_AT, 1390529_AT, 1385832_S_AT, 1381593_X_AT, 1392334_AT, 1370082_AT, 1397271_AT, 1369025_AT, 1393347_AT, 1369953_A_AT, 1387982_AT, 1377908_AT, 1367679_AT	385	91	8763	5.25255	4.2299e-06	1.28179e-07	2.76969e-06
Biological Process	6935	chemotaxis	2.29899e-09	1372064_AT, 1388046_AT, 1369527_AT, 1368186_A_AT, 1398246_S_AT, 1369815_AT, 1387969_AT, 1367973_AT, 1372404_AT, 1370832_AT, 1383372_AT, 1369173_AT, 1388673_AT, 1387675_AT, 1389123_AT, 1368742_AT, 1383131_AT, 1386009_AT, 1373575_AT, 1367850_AT, 1371079_AT	385	75	8763	5.76613	6.25323e-06	1.83919e-07	4.09455e-06
Biological Process	42330	taxis	2.29899e-09	1372064_AT, 1388046_AT, 1369527_AT, 1368186_A_AT, 1398246_S_AT, 1369815_AT, 1387969_AT, 1367973_AT, 1372404_AT, 1370832_AT, 1383372_AT, 1369173_AT, 1388673_AT, 1387675_AT, 1389123_AT, 1368742_AT, 1383131_AT, 1386009_AT, 1373575_AT, 1367850_AT, 1371079_AT	385	75	8763	5.76613	6.25323e-06	1.83919e-07	4.09455e-06
Biological Process	32496	response to lipopolysaccharide	3.20185e-09	1384842_S_AT, 1368490_AT, 1387566_AT, 1370333_A_AT, 1387969_AT, 1367973_AT, 1383372_AT, 1369262_AT, 1367715_AT, 1374468_AT, 1386987_AT, 1392280_AT, 1371037_AT, 1368835_AT, 1397845_AT, 1377943_AT, 1387627_AT, 1375989_A_AT, 1387354_AT, 1369290_AT, 1367612_AT, 1392737_AT, 1389470_AT, 1387219_AT, 1387982_AT, 1369698_AT	385	114	8763	4.59214	8.709e-06	2.4883e-07	5.70257e-06
Biological Process	2768	immune response-regulating cell surface receptor signaling pathway	7.35506e-09	1377698_AT, 1368186_A_AT, 1368482_AT, 1368605_AT, 1370603_A_AT, 1382346_AT, 1382692_AT, 1369173_AT, 1368742_AT, 1377153_A_AT, 1392280_AT, 1368010_AT, 1369387_AT, 1390798_AT, 1373575_AT, 1368679_A_AT	385	40	8763	7.96636	2.00056e-05	5.55716e-07	1.30995e-05
Biological Process	1817	regulation of cytokine production	8.11127e-09	1377698_AT, 1398246_S_AT, 1383407_AT, 1374468_AT, 1370080_AT, 1386987_AT, 1392280_AT, 1387087_AT, 1373575_AT, 1367850_AT, 1374558_AT, 1398482_AT, 1368186_A_AT, 1369481_AT, 1369665_A_AT, 1390529_AT, 1389873_AT, 1385832_S_AT, 1369186_AT, 1370082_AT, 1382692_AT, 1397271_AT, 1368637_AT, 1382531_AT, 1369953_A_AT, 1387982_AT, 1371079_AT	385	130	8763	4.20204	2.20624e-05	5.96288e-07	1.44464e-05
Biological Process	2526	acute inflammatory response	1.58952e-08	1393219_AT, 1387029_AT, 1373025_AT, 1397845_AT, 1387893_AT, 1398246_S_AT, 1372254_AT, 1370215_AT, 1376652_AT, 1382346_AT, 1369272_AT, 1389470_AT, 1368000_AT, 1367794_AT, 1383392_AT, 1380377_AT, 1389253_AT, 1367850_AT, 1368679_A_AT, 1370892_AT, 1387982_AT, 1371079_AT, 1370224_AT, 1383391_A_AT	385	84	8763	5.14833	4.32339e-05	1.13776e-06	2.83096e-05
Biological Process	2697	regulation of immune effector process	1.74893e-08	1387029_AT, 1377698_AT, 1368186_A_AT, 1398246_S_AT, 1369481_AT, 1368555_AT, 1385832_S_AT, 1372254_AT, 1370603_A_AT, 1371440_AT, 1383407_AT, 1367595_S_AT, 1369272_AT, 1370082_AT, 1370080_AT, 1368000_AT, 1369953_A_AT, 1368010_AT, 1388149_AT, 1367794_AT, 1373575_AT, 1390798_AT, 1387739_AT, 1367850_AT, 1371079_AT	385	94	8763	4.84277	4.75696e-05	1.21976e-06	3.11487e-05
Biological Process	50900	leukocyte migration	2.23508e-08	1371575_AT, 1388046_AT, 1369527_AT, 1368186_A_AT, 1398246_S_AT, 1369815_AT, 1367973_AT, 1369290_AT, 1392737_AT, 1368742_AT, 1383240_AT, 1369953_A_AT, 1383131_AT, 1386009_AT, 1373575_AT, 1387202_AT, 1367850_AT, 1371079_AT	385	51	8763	6.69442	6.07922e-05	1.51985e-06	3.98072e-05
Biological Process	42742	defense response to bacterium	2.93822e-08	1368693_AT, 1398482_AT, 1384298_AT, 1370530_A_AT, 1369290_AT, 1367715_AT, 1368637_AT, 1392737_AT, 1368742_AT, 1386987_AT, 1392280_AT, 1372097_AT, 1370154_AT, 1373575_AT, 1387982_AT, 1369204_AT	385	52	8763	6.56568	7.99164e-05	1.94926e-06	5.23304e-05
Biological Process	31349	positive regulation of defense response	3.83593e-08	1382043_AT, 1398246_S_AT, 1387566_AT, 1369290_AT, 1369272_AT, 1382692_AT, 1392737_AT, 1368637_AT, 1374468_AT, 1367715_AT, 1382531_AT, 1369953_A_AT, 1368000_AT, 1392280_AT, 1373575_AT, 1367850_AT, 1387982_AT, 1371079_AT	385	53	8763	6.4418	0.000104332	2.48422e-06	6.83187e-05
Biological Process	2263	cell activation during immune response	8.03891e-08	1369527_AT, 1398482_AT, 1384298_AT, 1377669_AT, 1382346_AT, 1369272_AT, 1393347_AT, 1382531_AT, 1392280_AT, 1384852_AT, 1387202_AT, 1380377_AT, 1368679_A_AT, 1387982_AT	385	33	8763	8.27674	0.000218634	5.08507e-06	0.000143175
Biological Process	2366	leukocyte activation during immune response	8.03891e-08	1369527_AT, 1398482_AT, 1384298_AT, 1377669_AT, 1382346_AT, 1369272_AT, 1393347_AT, 1382531_AT, 1392280_AT, 1384852_AT, 1387202_AT, 1380377_AT, 1368679_A_AT, 1387982_AT	385	33	8763	8.27674	0.000218634	5.08507e-06	0.000143175
Biological Process	42110	T cell activation	9.73781e-08	1370891_AT, 1397845_AT, 1384842_S_AT, 1388046_AT, 1368186_A_AT, 1398482_AT, 1377943_AT, 1369481_AT, 1387627_AT, 1370904_AT, 1368482_AT, 1377669_AT, 1370603_A_AT, 1370082_AT, 1393347_AT, 1383131_AT, 1384852_AT, 1369387_AT, 1373523_AT, 1390798_AT, 1387202_AT, 1377908_AT, 1367679_AT	385	104	8763	4.37712	0.000264833	6.01972e-06	0.000173432
Biological Process	34097	response to cytokine stimulus	1.14183e-07	1368835_AT, 1372064_AT, 1370957_AT, 1384842_S_AT, 1373140_AT, 1377943_AT, 1390325_AT, 1387627_AT, 1368558_S_AT, 1367942_AT, 1375989_A_AT, 1387354_AT, 1379381_AT, 1369262_AT, 1383489_AT, 1374468_AT, 1392655_AT, 1386987_AT, 1367712_AT, 1370301_AT, 1386940_AT, 1368975_AT, 1367614_AT, 1368657_AT, 1370224_AT	385	105	8763	4.33544	0.00031053	6.90171e-06	0.000203363
Biological Process	46649	lymphocyte activation	1.66412e-07	1370891_AT, 1369979_AT, 1384842_S_AT, 1377698_AT, 1370904_AT, 1368482_AT, 1370603_A_AT, 1383131_AT, 1390798_AT, 1397845_AT, 1393641_AT, 1388046_AT, 1398482_AT, 1368186_A_AT, 1377943_AT, 1369481_AT, 1387627_AT, 1377669_AT, 1370082_AT, 1393347_AT, 1369953_A_AT, 1369387_AT, 1373523_AT, 1384852_AT, 1387202_AT, 1377198_AT, 1377908_AT, 1367679_AT	385	152	8763	3.59385	0.00045254	9.83999e-06	0.000296384
Biological Process	1819	positive regulation of cytokine production	1.69867e-07	1377698_AT, 1398482_AT, 1369665_A_AT, 1385832_S_AT, 1390529_AT, 1389873_AT, 1383407_AT, 1370082_AT, 1369186_AT, 1382692_AT, 1368637_AT, 1374468_AT, 1386987_AT, 1382531_AT, 1392280_AT, 1373575_AT, 1387982_AT	385	68	8763	5.35554	0.000461933	9.83058e-06	0.000302537
Biological Process	50870	positive regulation of T cell activation	2.08504e-07	1370822_AT, 1370957_AT, 1368186_A_AT, 1373140_AT, 1369665_A_AT, 1370904_AT, 1385832_S_AT, 1390529_AT, 1381593_X_AT, 1370603_A_AT, 1392334_AT, 1383407_AT, 1383489_AT, 1397271_AT, 1369025_AT, 1372466_AT, 1393347_AT, 1369953_A_AT, 1390798_AT, 1377334_AT, 1389253_AT, 1377908_AT, 1367679_AT	385	69	8763	5.27792	0.000566971	1.18152e-05	0.00037135
Biological Process	10740	positive regulation of protein kinase cascade	2.12332e-07	1377698_AT, 1370333_A_AT, 1370603_A_AT, 1372914_AT, 1390738_AT, 1369272_AT, 1383489_AT, 1369262_AT, 1367715_AT, 1374468_AT, 1370080_AT, 1386987_AT, 1386940_AT, 1390798_AT, 1376636_AT, 1370957_AT, 1382027_AT, 1374565_AT, 1373140_AT, 1380521_AT, 1382346_AT, 1369186_AT, 1370082_AT, 1368637_AT, 1368658_AT, 1387982_AT, 1368679_A_AT, 1369852_AT	385	154	8763	3.54717	0.000577377	1.17865e-05	0.000378168
Biological Process	42127	regulation of cell proliferation	2.37093e-07	1390707_AT, 1377594_AT, 1369979_AT, 1377698_AT, 1387566_AT, 1387969_AT, 1372404_AT, 1383407_AT, 1374468_AT, 1370830_AT, 1381158_AT, 1386987_AT, 1387995_A_AT, 1386940_AT, 1376636_AT, 1368835_AT, 1387270_AT, 1373140_AT, 1369665_A_AT, 1387349_AT, 1385832_S_AT, 1368259_AT, 1373421_AT, 1387354_AT, 1382346_AT, 1371499_AT, 1372070_AT, 1369025_AT, 1387675_AT, 1393347_AT, 1386893_AT, 1380636_AT, 1367614_A…	385	616	8763	2.06919	0.000644684	1.28978e-05	0.000422267
Biological Process	50863	regulation of T cell activation	2.68632e-07	1370904_AT, 1370603_A_AT, 1383407_AT, 1383489_AT, 1372466_AT, 1368010_AT, 1390798_AT, 1377334_AT, 1389253_AT, 1370822_AT, 1370957_AT, 1397845_AT, 1368186_A_AT, 1373140_AT, 1369665_A_AT, 1390529_AT, 1385832_S_AT, 1381593_X_AT, 1392334_AT, 1370082_AT, 1397271_AT, 1369025_AT, 1393347_AT, 1369953_A_AT, 1377908_AT, 1367679_AT	385	100	8763	4.3246	0.000730413	1.4327e-05	0.000478439
Biological Process	2429	immune response-activating cell surface receptor signaling pathway	3.03038e-07	1369173_AT, 1368742_AT, 1368186_A_AT, 1377153_A_AT, 1392280_AT, 1368010_AT, 1368482_AT, 1368605_AT, 1390798_AT, 1373575_AT, 1368679_A_AT, 1370603_A_AT, 1382346_AT, 1382692_AT	385	37	8763	7.38196	0.000823925	1.58511e-05	0.000539717
Biological Process	22610	biological adhesion	6.80873e-07	1377594_AT, 1371575_AT, 1368135_AT, 1393007_AT, 1386913_AT, 1370603_A_AT, 1390846_AT, 1390687_AT, 1370830_AT, 1389759_AT, 1367866_AT, 1383240_AT, 1383131_AT, 1390798_AT, 1388145_AT, 1389253_AT, 1368612_AT, 1368921_A_AT, 1392706_AT, 1387279_AT, 1370216_AT, 1382027_AT, 1368186_A_AT, 1388046_AT, 1387946_AT, 1368187_AT, 1371499_AT, 1382692_AT, 1376733_AT, 1372301_AT, 1387952_A_AT, 1370989_AT, 1390659…	385	384	8763	2.37094	0.00185026	3.49423e-05	0.00121264
Biological Process	7155	cell adhesion	6.80873e-07	1377594_AT, 1371575_AT, 1368135_AT, 1393007_AT, 1386913_AT, 1370603_A_AT, 1390846_AT, 1390687_AT, 1370830_AT, 1389759_AT, 1367866_AT, 1383240_AT, 1383131_AT, 1390798_AT, 1388145_AT, 1389253_AT, 1368612_AT, 1368921_A_AT, 1392706_AT, 1387279_AT, 1370216_AT, 1382027_AT, 1368186_A_AT, 1388046_AT, 1387946_AT, 1368187_AT, 1371499_AT, 1382692_AT, 1376733_AT, 1372301_AT, 1387952_A_AT, 1370989_AT, 1390659…	385	384	8763	2.37094	0.00185026	3.49423e-05	0.00121264
Biological Process	50730	regulation of peptidyl-tyrosine phosphorylation	1.15733e-06	1370957_AT, 1373140_AT, 1368186_A_AT, 1380521_AT, 1370333_A_AT, 1370603_A_AT, 1382346_AT, 1383489_AT, 1370830_AT, 1386987_AT, 1369953_A_AT, 1368658_AT, 1383131_AT, 1368010_AT, 1390798_AT, 1368679_A_AT, 1387982_AT, 1377908_AT	385	59	8763	5.40092	0.00314298	5.82932e-05	0.0020612
Biological Process	7159	leukocyte adhesion	1.55696e-06	1371575_AT, 1368683_AT, 1393347_AT, 1388046_AT, 1368186_A_AT, 1369953_A_AT, 1383131_AT, 1390798_AT, 1387202_AT, 1370603_A_AT	385	21	8763	9.75473	0.00422599	7.6996e-05	0.00277295
Biological Process	45619	regulation of lymphocyte differentiation	1.77596e-06	1370822_AT, 1397845_AT, 1384842_S_AT, 1368186_A_AT, 1390529_AT, 1385832_S_AT, 1370904_AT, 1381593_X_AT, 1370603_A_AT, 1392334_AT, 1383407_AT, 1372466_AT, 1369953_A_AT, 1368010_AT, 1390798_AT, 1377334_AT, 1389253_AT, 1367679_AT	385	52	8763	5.69026	0.00481898	8.62575e-05	0.00316298
Biological Process	50670	regulation of lymphocyte proliferation	1.85014e-06	1370957_AT, 1377698_AT, 1373140_AT, 1368186_A_AT, 1390325_AT, 1398246_S_AT, 1369665_A_AT, 1385832_S_AT, 1370603_A_AT, 1383407_AT, 1383489_AT, 1370082_AT, 1397271_AT, 1374468_AT, 1369025_AT, 1393347_AT, 1369953_A_AT, 1368010_AT, 1368975_AT, 1390798_AT, 1367850_AT, 1387982_AT, 1371079_AT	385	81	8763	4.49601	0.00501975	8.82837e-05	0.0032951
Biological Process	10627	regulation of protein kinase cascade	1.86895e-06	1377698_AT, 1370333_A_AT, 1370603_A_AT, 1372914_AT, 1383489_AT, 1369272_AT, 1369262_AT, 1390738_AT, 1374468_AT, 1367715_AT, 1370080_AT, 1386987_AT, 1386940_AT, 1368010_AT, 1390798_AT, 1388145_AT, 1376636_AT, 1370957_AT, 1382027_AT, 1374565_AT, 1368186_A_AT, 1373140_AT, 1380521_AT, 1382346_AT, 1369186_AT, 1370082_AT, 1368637_AT, 1369953_A_AT, 1368658_AT, 1368679_A_AT, 1387982_AT, 1369852_AT	385	226	8763	2.81995	0.00507064	8.76434e-05	0.00332858
Biological Process	2703	regulation of leukocyte mediated immunity	2.10761e-06	1377698_AT, 1368186_A_AT, 1398246_S_AT, 1385832_S_AT, 1370603_A_AT, 1371440_AT, 1383407_AT, 1367595_S_AT, 1369272_AT, 1370082_AT, 1370080_AT, 1368000_AT, 1369953_A_AT, 1388149_AT, 1368010_AT, 1373575_AT, 1390798_AT, 1367850_AT, 1371079_AT	385	62	8763	5.13959	0.0057163	9.71598e-05	0.00375363
Biological Process	32944	regulation of mononuclear cell proliferation	2.1753e-06	1370957_AT, 1377698_AT, 1373140_AT, 1368186_A_AT, 1390325_AT, 1398246_S_AT, 1369665_A_AT, 1385832_S_AT, 1370603_A_AT, 1383407_AT, 1383489_AT, 1370082_AT, 1397271_AT, 1374468_AT, 1369025_AT, 1393347_AT, 1369953_A_AT, 1368010_AT, 1368975_AT, 1390798_AT, 1367850_AT, 1387982_AT, 1371079_AT	385	82	8763	4.44118	0.00589935	9.86088e-05	0.00387419
Biological Process	30593	neutrophil chemotaxis	2.35376e-06	1388046_AT, 1368742_AT, 1368186_A_AT, 1398246_S_AT, 1369815_AT, 1383131_AT, 1386009_AT, 1373575_AT, 1367973_AT, 1367850_AT, 1371079_AT	385	22	8763	9.31133	0.00638178	0.000104949	0.00419201
Biological Process	42060	wound healing	2.52369e-06	1387269_S_AT, 1368135_AT, 1372254_AT, 1370333_A_AT, 1389617_AT, 1390687_AT, 1370080_AT, 1372466_AT, 1377340_AT, 1367712_AT, 1371037_AT, 1383616_AT, 1368921_A_AT, 1368728_AT, 1377669_AT, 1368885_AT, 1374134_AT, 1370845_AT, 1370082_AT, 1398347_AT, 1387952_A_AT, 1387675_AT, 1390659_AT, 1368000_AT, 1384852_AT, 1371414_AT, 1369852_AT	385	164	8763	3.1921	0.00684093	0.000110711	0.00449465
Biological Process	32760	positive regulation of tumor necrosis factor production	2.61013e-06	1368637_AT, 1374468_AT, 1392280_AT, 1385832_S_AT, 1373575_AT, 1387982_AT, 1383407_AT, 1382692_AT	385	11	8763	14.4843	0.00707441	0.000112685	0.00464859
Biological Process	50864	regulation of B cell activation	2.62073e-06	1384842_S_AT, 1377698_AT, 1368186_A_AT, 1398246_S_AT, 1390325_AT, 1385832_S_AT, 1370603_A_AT, 1383407_AT, 1370082_AT, 1397271_AT, 1369953_A_AT, 1368010_AT, 1390798_AT, 1368975_AT, 1367850_AT, 1387982_AT, 1371079_AT	385	45	8763	6.06961	0.00710305	0.000111375	0.00466748
Biological Process	8284	positive regulation of cell proliferation	2.74305e-06	1377594_AT, 1390707_AT, 1368308_AT, 1377698_AT, 1387566_AT, 1370333_A_AT, 1370219_AT, 1387969_AT, 1367973_AT, 1370603_A_AT, 1372404_AT, 1383407_AT, 1383489_AT, 1374468_AT, 1372466_AT, 1370830_AT, 1381158_AT, 1386987_AT, 1368975_AT, 1390798_AT, 1376636_AT, 1368835_AT, 1370957_AT, 1368186_A_AT, 1373140_AT, 1390325_AT, 1369665_A_AT, 1380521_AT, 1387349_AT, 1385832_S_AT, 1368558_S_AT, 1373421_AT, 138…	385	360	8763	2.33933	0.00743335	0.00011478	0.00488533
Biological Process	70663	regulation of leukocyte proliferation	2.98314e-06	1370957_AT, 1377698_AT, 1373140_AT, 1368186_A_AT, 1390325_AT, 1398246_S_AT, 1369665_A_AT, 1385832_S_AT, 1370603_A_AT, 1383407_AT, 1383489_AT, 1370082_AT, 1397271_AT, 1374468_AT, 1369025_AT, 1393347_AT, 1369953_A_AT, 1368010_AT, 1368975_AT, 1390798_AT, 1367850_AT, 1387982_AT, 1371079_AT	385	84	8763	4.33544	0.00808133	0.000122934	0.00531291
Biological Process	9967	positive regulation of signal transduction	3.15598e-06	1377698_AT, 1370333_A_AT, 1370603_A_AT, 1372914_AT, 1369272_AT, 1383489_AT, 1369262_AT, 1390738_AT, 1367715_AT, 1374468_AT, 1370080_AT, 1386987_AT, 1386940_AT, 1390798_AT, 1376636_AT, 1370957_AT, 1382027_AT, 1374565_AT, 1368186_A_AT, 1373140_AT, 1387270_AT, 1380521_AT, 1387349_AT, 1382346_AT, 1369186_AT, 1370082_AT, 1368637_AT, 1393347_AT, 1369953_A_AT, 1368658_AT, 1387982_AT, 1368679_A_AT, 13779…	385	260	8763	2.62627	0.00854755	0.000128115	0.00562073
Biological Process	6956	complement activation	3.41991e-06	1393219_AT, 1387029_AT, 1373025_AT, 1387893_AT, 1389470_AT, 1368000_AT, 1383392_AT, 1372254_AT, 1370215_AT, 1376652_AT, 1370892_AT, 1383391_A_AT	385	30	8763	7.58701	0.00925905	0.000136787	0.00609077
Biological Process	60326	cell chemotaxis	3.6493e-06	1389123_AT, 1388046_AT, 1369527_AT, 1368742_AT, 1368186_A_AT, 1398246_S_AT, 1369815_AT, 1383131_AT, 1386009_AT, 1373575_AT, 1367973_AT, 1367850_AT, 1371079_AT	385	38	8763	6.58872	0.00987701	0.000143846	0.00649928
Biological Process	45088	regulation of innate immune response	3.6493e-06	1382043_AT, 1368637_AT, 1374468_AT, 1382531_AT, 1392280_AT, 1388149_AT, 1384298_AT, 1367794_AT, 1372254_AT, 1387982_AT, 1382692_AT	385	38	8763	6.58872	0.00987701	0.000143846	0.00649928
Biological Process	50830	defense response to Gram-positive bacterium	3.90309e-06	1368693_AT, 1368637_AT, 1368742_AT, 1392280_AT, 1384298_AT, 1370530_A_AT, 1370154_AT, 1369204_AT	385	17	8763	10.7111	0.0105603	0.000151652	0.00695126
Biological Process	51240	positive regulation of multicellular organismal process	3.9773e-06	1377594_AT, 1377698_AT, 1387566_AT, 1367973_AT, 1383407_AT, 1369272_AT, 1374468_AT, 1370830_AT, 1386987_AT, 1392280_AT, 1373575_AT, 1368975_AT, 1398482_AT, 1369665_A_AT, 1390325_AT, 1385832_S_AT, 1368558_S_AT, 1390529_AT, 1389873_AT, 1368259_AT, 1369290_AT, 1370082_AT, 1382692_AT, 1369186_AT, 1392737_AT, 1368637_AT, 1368027_AT, 1387219_AT, 1382531_AT, 1370892_AT, 1387982_AT	385	235	8763	2.71195	0.01076	0.000152359	0.00708343
Biological Process	2541	activation of plasma proteins involved in acute inflammatory response	4.63446e-06	1393219_AT, 1387029_AT, 1373025_AT, 1387893_AT, 1389470_AT, 1368000_AT, 1383392_AT, 1372254_AT, 1370215_AT, 1376652_AT, 1370892_AT, 1383391_A_AT	385	31	8763	7.34227	0.0125266	0.000175065	0.00825376
Biological Process	10647	positive regulation of cell communication	4.69839e-06	1377698_AT, 1370333_A_AT, 1367973_AT, 1370603_A_AT, 1372914_AT, 1369272_AT, 1383489_AT, 1369262_AT, 1390738_AT, 1367715_AT, 1374468_AT, 1370080_AT, 1370830_AT, 1386987_AT, 1386940_AT, 1390798_AT, 1376636_AT, 1370957_AT, 1382027_AT, 1374565_AT, 1368186_A_AT, 1373140_AT, 1387270_AT, 1380521_AT, 1387349_AT, 1382346_AT, 1369186_AT, 1370082_AT, 1368637_AT, 1393347_AT, 1369953_A_AT, 1368658_AT, 1387982…	385	294	8763	2.47739	0.0126983	0.000175048	0.0083676
Biological Process	45576	mast cell activation	5.0278e-06	1370891_AT, 1398246_S_AT, 1370090_AT, 1373575_AT, 1380377_AT, 1368679_A_AT, 1367850_AT, 1371079_AT, 1390797_AT, 1382346_AT, 1369272_AT	385	12	8763	13.2773	0.0135826	0.000184789	0.00895424
Biological Process	48545	response to steroid hormone stimulus	6.04186e-06	1377594_AT, 1384842_S_AT, 1367887_AT, 1387566_AT, 1370333_A_AT, 1367802_AT, 1367973_AT, 1369262_AT, 1372466_AT, 1370080_AT, 1386987_AT, 1392280_AT, 1387759_S_AT, 1368975_AT, 1370224_AT, 1376636_AT, 1388426_AT, 1390325_AT, 1371104_AT, 1368558_S_AT, 1370019_AT, 1368259_AT, 1370215_AT, 1370613_S_AT, 1371021_AT, 1370082_AT, 1387219_AT, 1374731_AT, 1369953_A_AT, 1370301_AT, 1367794_AT, 1367614_AT, 138…	385	283	8763	2.49326	0.0162996	0.000219095	0.0107601
Biological Process	2275	myeloid cell activation during immune response	6.14755e-06	1369527_AT, 1382531_AT, 1392280_AT, 1384298_AT, 1380377_AT, 1387982_AT, 1368679_A_AT, 1382346_AT, 1369272_AT	385	18	8763	10.116	0.0165824	0.000219994	0.0109484
Biological Process	6959	humoral immune response	7.69167e-06	1393219_AT, 1373025_AT, 1387029_AT, 1387893_AT, 1398482_AT, 1372254_AT, 1370215_AT, 1376652_AT, 1389470_AT, 1368000_AT, 1383392_AT, 1370892_AT, 1383391_A_AT	385	41	8763	6.10662	0.0207041	0.00027167	0.0136982
Biological Process	9615	response to virus	7.69167e-06	1368637_AT, 1374468_AT, 1398482_AT, 1382531_AT, 1387283_AT, 1387011_AT, 1371015_AT, 1387969_AT, 1390798_AT, 1370603_A_AT, 1368270_AT, 1370913_AT	385	41	8763	6.10662	0.0207041	0.00027167	0.0136982
Biological Process	32680	regulation of tumor necrosis factor production	9.85176e-06	1368637_AT, 1374468_AT, 1398482_AT, 1398246_S_AT, 1392280_AT, 1385832_S_AT, 1373575_AT, 1387982_AT, 1367850_AT, 1371079_AT, 1383407_AT, 1382692_AT	385	26	8763	7.87882	0.0264411	0.000343491	0.0175448
Biological Process	30595	leukocyte chemotaxis	1.38868e-05	1388046_AT, 1369527_AT, 1368742_AT, 1368186_A_AT, 1398246_S_AT, 1369815_AT, 1383131_AT, 1386009_AT, 1373575_AT, 1367973_AT, 1367850_AT, 1371079_AT	385	35	8763	6.50315	0.0370679	0.000478017	0.0247298
Biological Process	2673	regulation of acute inflammatory response	1.81432e-05	1392737_AT, 1387029_AT, 1398246_S_AT, 1368000_AT, 1387566_AT, 1367794_AT, 1372254_AT, 1373575_AT, 1367614_AT, 1367850_AT, 1371079_AT, 1369290_AT	385	28	8763	7.31605	0.0481521	0.000616686	0.0323086
Biological Process	50727	regulation of inflammatory response	1.91286e-05	1387029_AT, 1398246_S_AT, 1387566_AT, 1372254_AT, 1369290_AT, 1369272_AT, 1392737_AT, 1367715_AT, 1369953_A_AT, 1368000_AT, 1369200_AT, 1367794_AT, 1373575_AT, 1367614_AT, 1367850_AT, 1387982_AT, 1371079_AT, 1384112_AT	385	75	8763	4.24873	0.0506999	0.000642144	0.034063
Biological Process	2455	humoral immune response mediated by circulating immunoglobulin	2.00333e-05	1373025_AT, 1387893_AT, 1398482_AT, 1368000_AT, 1372254_AT, 1370215_AT, 1376652_AT, 1370892_AT	385	21	8763	8.67087	0.0530331	0.000664305	0.0356738
Biological Process	7243	protein kinase cascade	2.02012e-05	1377594_AT, 1372016_AT, 1374769_AT, 1370603_A_AT, 1382311_AT, 1383489_AT, 1368980_AT, 1390687_AT, 1374468_AT, 1370422_AT, 1370830_AT, 1392280_AT, 1390798_AT, 1370224_AT, 1376636_AT, 1368835_AT, 1370957_AT, 1397845_AT, 1368186_A_AT, 1398482_AT, 1373140_AT, 1368728_AT, 1387354_AT, 1368637_AT, 1384292_AT, 1370989_AT, 1368658_AT, 1382531_AT, 1380377_AT, 1387982_AT, 1367679_AT	385	242	8763	2.53945	0.0534656	0.000661804	0.0359728
Biological Process	7626	locomotory behavior	2.15796e-05	1369527_AT, 1398246_S_AT, 1369815_AT, 1387969_AT, 1367973_AT, 1372404_AT, 1383372_AT, 1369173_AT, 1389123_AT, 1389759_AT, 1368742_AT, 1383131_AT, 1386009_AT, 1373575_AT, 1367850_AT, 1392706_AT, 1372064_AT, 1388046_AT, 1368186_A_AT, 1370832_AT, 1387675_AT, 1388673_AT, 1373222_AT, 1371079_AT, 1372706_AT	385	187	8763	2.79949	0.0570077	0.000698532	0.0384268
Biological Process	50671	positive regulation of lymphocyte proliferation	2.48927e-05	1370957_AT, 1377698_AT, 1368186_A_AT, 1373140_AT, 1369665_A_AT, 1390325_AT, 1385832_S_AT, 1370603_A_AT, 1383407_AT, 1383489_AT, 1397271_AT, 1374468_AT, 1393347_AT, 1369953_A_AT, 1390798_AT, 1368975_AT, 1387982_AT	385	56	8763	4.87737	0.0654677	0.00079626	0.0443252
Biological Process	32101	regulation of response to external stimulus	2.55087e-05	1387029_AT, 1398246_S_AT, 1387566_AT, 1372254_AT, 1386913_AT, 1387969_AT, 1369290_AT, 1369272_AT, 1370082_AT, 1392737_AT, 1367715_AT, 1390687_AT, 1372466_AT, 1368658_AT, 1369953_A_AT, 1368000_AT, 1369200_AT, 1367794_AT, 1373575_AT, 1367614_AT, 1367850_AT, 1387982_AT, 1371079_AT, 1384112_AT	385	149	8763	3.05517	0.0670323	0.000806473	0.0454219
Biological Process	32946	positive regulation of mononuclear cell proliferation	2.96522e-05	1370957_AT, 1377698_AT, 1368186_A_AT, 1373140_AT, 1369665_A_AT, 1390325_AT, 1385832_S_AT, 1370603_A_AT, 1383407_AT, 1383489_AT, 1397271_AT, 1374468_AT, 1393347_AT, 1369953_A_AT, 1390798_AT, 1368975_AT, 1387982_AT	385	57	8763	4.7918	0.0774882	0.000926641	0.052798
Biological Process	50729	positive regulation of inflammatory response	3.16291e-05	1392737_AT, 1367715_AT, 1398246_S_AT, 1369953_A_AT, 1368000_AT, 1387566_AT, 1373575_AT, 1387982_AT, 1367850_AT, 1371079_AT, 1369290_AT, 1369272_AT	385	30	8763	6.82831	0.0824356	0.000977165	0.0563172
Biological Process	1816	cytokine production	3.56666e-05	1369665_A_AT, 1369481_AT, 1374627_AT, 1370090_AT, 1383448_AT, 1383355_AT, 1382142_AT, 1382346_AT, 1383372_AT, 1384381_AT, 1374468_AT, 1368679_A_AT, 1387982_AT, 1377908_AT, 1390797_AT	385	39	8763	5.83616	0.0924575	0.00108946	0.063504
Biological Process	70665	positive regulation of leukocyte proliferation	4.15667e-05	1370957_AT, 1377698_AT, 1368186_A_AT, 1373140_AT, 1369665_A_AT, 1390325_AT, 1385832_S_AT, 1370603_A_AT, 1383407_AT, 1383489_AT, 1397271_AT, 1374468_AT, 1393347_AT, 1369953_A_AT, 1390798_AT, 1368975_AT, 1387982_AT	385	59	8763	4.62936	0.106906	0.00125548	0.0740054
Biological Process	32103	positive regulation of response to external stimulus	4.89308e-05	1398246_S_AT, 1387566_AT, 1387969_AT, 1369290_AT, 1370082_AT, 1369272_AT, 1367715_AT, 1392737_AT, 1369953_A_AT, 1368000_AT, 1368658_AT, 1373575_AT, 1367850_AT, 1387982_AT, 1371079_AT	385	60	8763	4.55221	0.124618	0.00146151	0.087111
Biological Process	9620	response to fungus	5.58345e-05	1368637_AT, 1374468_AT, 1377943_AT, 1387627_AT, 1392280_AT, 1388596_AT, 1382692_AT, 1370082_AT	385	17	8763	9.37219	0.140904	0.00164944	0.0993959
Biological Process	2221	pattern recognition receptor signaling pathway	5.84398e-05	1382043_AT, 1374468_AT, 1382531_AT, 1392280_AT, 1387982_AT, 1382692_AT	385	11	8763	12.4151	0.14697	0.0017078	0.104032
Biological Process	50731	positive regulation of peptidyl-tyrosine phosphorylation	6.67822e-05	1370957_AT, 1373140_AT, 1368186_A_AT, 1386987_AT, 1369953_A_AT, 1380521_AT, 1368658_AT, 1370333_A_AT, 1387982_AT, 1368679_A_AT, 1377908_AT, 1382346_AT, 1383489_AT	385	42	8763	5.41929	0.16611	0.00193062	0.118874
Biological Process	45582	positive regulation of T cell differentiation	6.684e-05	1370822_AT, 1368186_A_AT, 1390529_AT, 1385832_S_AT, 1370904_AT, 1381593_X_AT, 1370603_A_AT, 1392334_AT, 1383407_AT, 1372466_AT, 1390798_AT, 1377334_AT, 1389253_AT, 1367679_AT	385	33	8763	6.20756	0.166241	0.00191197	0.118977
Biological Process	7568	aging	7.14959e-05	1377594_AT, 1374778_AT, 1384842_S_AT, 1388426_AT, 1377943_AT, 1387627_AT, 1371104_AT, 1387566_AT, 1368259_AT, 1370215_AT, 1375989_A_AT, 1397808_AT, 1369290_AT, 1368418_A_AT, 1368280_AT, 1370082_AT, 1392737_AT, 1372466_AT, 1368419_AT, 1368420_AT, 1387219_AT, 1384841_AT, 1367712_AT, 1370301_AT, 1386940_AT, 1371414_AT, 1376636_AT	385	147	8763	2.9419	0.176734	0.00202374	0.127259
Biological Process	51384	response to glucocorticoid stimulus	7.87222e-05	1377594_AT, 1384842_S_AT, 1367887_AT, 1368558_S_AT, 1387566_AT, 1370333_A_AT, 1368259_AT, 1370019_AT, 1370215_AT, 1370613_S_AT, 1367802_AT, 1367973_AT, 1387219_AT, 1386987_AT, 1387759_S_AT, 1367794_AT, 1367614_AT, 1387982_AT	385	122	8763	3.17162	0.192759	0.00220512	0.140113
Biological Process	45621	positive regulation of lymphocyte differentiation	8.41059e-05	1370822_AT, 1368186_A_AT, 1390529_AT, 1385832_S_AT, 1370904_AT, 1381593_X_AT, 1370603_A_AT, 1392334_AT, 1383407_AT, 1372466_AT, 1390798_AT, 1377334_AT, 1389253_AT, 1367679_AT	385	34	8763	6.02498	0.204495	0.00233174	0.149689
Biological Process	30888	regulation of B cell proliferation	9.36931e-05	1397271_AT, 1377698_AT, 1390325_AT, 1398246_S_AT, 1369953_A_AT, 1385832_S_AT, 1368975_AT, 1390798_AT, 1387982_AT, 1370603_A_AT, 1367850_AT, 1371079_AT, 1383407_AT	385	26	8763	7.0034	0.224973	0.002571	0.166738
Biological Process	45580	regulation of T cell differentiation	9.82405e-05	1370822_AT, 1397845_AT, 1368186_A_AT, 1390529_AT, 1385832_S_AT, 1370904_AT, 1381593_X_AT, 1370603_A_AT, 1392334_AT, 1383407_AT, 1372466_AT, 1390798_AT, 1377334_AT, 1389253_AT, 1367679_AT	385	44	8763	5.17296	0.234501	0.0026687	0.174824
Biological Process	6690	icosanoid metabolic process	9.82405e-05	1367715_AT, 1368027_AT, 1368186_A_AT, 1369672_AT, 1387566_AT, 1380636_AT, 1386913_AT, 1368259_AT, 1368492_AT, 1367679_AT	385	44	8763	5.17296	0.234501	0.0026687	0.174824
Biological Process	2699	positive regulation of immune effector process	9.82405e-05	1368186_A_AT, 1398246_S_AT, 1368555_AT, 1385832_S_AT, 1370603_A_AT, 1371440_AT, 1383407_AT, 1367595_S_AT, 1369272_AT, 1369953_A_AT, 1368000_AT, 1373575_AT, 1390798_AT, 1367850_AT, 1371079_AT	385	44	8763	5.17296	0.234501	0.0026687	0.174824
Biological Process	2819	regulation of adaptive immune response	9.86188e-05	1377698_AT, 1398246_S_AT, 1385832_S_AT, 1370603_A_AT, 1371440_AT, 1367595_S_AT, 1383407_AT, 1370082_AT, 1397271_AT, 1369953_A_AT, 1368000_AT, 1368010_AT, 1373575_AT, 1390798_AT, 1367850_AT, 1371079_AT	385	54	8763	4.63651	0.235288	0.00265248	0.175497
Biological Process	2822	regulation of adaptive immune response based on somatic recombination of immune receptors built from immunoglobulin superfamily domains	9.86188e-05	1377698_AT, 1398246_S_AT, 1385832_S_AT, 1370603_A_AT, 1371440_AT, 1367595_S_AT, 1383407_AT, 1370082_AT, 1397271_AT, 1369953_A_AT, 1368000_AT, 1368010_AT, 1373575_AT, 1390798_AT, 1367850_AT, 1371079_AT	385	54	8763	4.63651	0.235288	0.00265248	0.175497
Biological Process	2706	regulation of lymphocyte mediated immunity	9.86188e-05	1377698_AT, 1398246_S_AT, 1385832_S_AT, 1370603_A_AT, 1371440_AT, 1383407_AT, 1367595_S_AT, 1370082_AT, 1369953_A_AT, 1368000_AT, 1368010_AT, 1388149_AT, 1373575_AT, 1390798_AT, 1367850_AT, 1371079_AT	385	54	8763	4.63651	0.235288	0.00265248	0.175497
Biological Process	9725	response to hormone stimulus	0.000111991	1377594_AT, 1384842_S_AT, 1368669_AT, 1367887_AT, 1387566_AT, 1370333_A_AT, 1370530_A_AT, 1368605_AT, 1367973_AT, 1367802_AT, 1369262_AT, 1370080_AT, 1372466_AT, 1386987_AT, 1392280_AT, 1387759_S_AT, 1367712_AT, 1368975_AT, 1368270_AT, 1370224_AT, 1376636_AT, 1368835_AT, 1379598_AT, 1388426_AT, 1390325_AT, 1380521_AT, 1371104_AT, 1368558_S_AT, 1370019_AT, 1368259_AT, 1370215_AT, 1370613_S_AT, 138…	385	494	8763	1.88907	0.262606	0.00298215	0.199271
Biological Process	6958	complement activation, classical pathway	0.00011359	1373025_AT, 1387893_AT, 1368000_AT, 1372254_AT, 1370215_AT, 1376652_AT, 1370892_AT	385	19	8763	8.38565	0.265806	0.00299533	0.202113
Biological Process	16477	cell migration	0.00011606	1371575_AT, 1369527_AT, 1398246_S_AT, 1369815_AT, 1367973_AT, 1387276_AT, 1370830_AT, 1389123_AT, 1368742_AT, 1383240_AT, 1383131_AT, 1386009_AT, 1373575_AT, 1367850_AT, 1368921_A_AT, 1376636_AT, 1388046_AT, 1368186_A_AT, 1369290_AT, 1370082_AT, 1392737_AT, 1398347_AT, 1387952_A_AT, 1370989_AT, 1387675_AT, 1390659_AT, 1371785_AT, 1369953_A_AT, 1387202_AT, 1371079_AT	385	238	8763	2.39087	0.270723	0.003031	0.206504
Biological Process	33559	unsaturated fatty acid metabolic process	0.000118124	1367715_AT, 1368027_AT, 1368186_A_AT, 1369672_AT, 1387566_AT, 1380636_AT, 1386913_AT, 1368259_AT, 1368492_AT, 1367679_AT	385	45	8763	5.05801	0.274806	0.00305548	0.210173
Biological Process	42098	T cell proliferation	0.000121771	1397845_AT, 1393347_AT, 1388046_AT, 1377943_AT, 1369481_AT, 1387627_AT, 1383131_AT, 1373523_AT, 1390798_AT, 1370603_A_AT	385	27	8763	6.74401	0.281966	0.00312001	0.216656
Biological Process	70661	leukocyte proliferation	0.000129798	1397845_AT, 1393347_AT, 1388046_AT, 1377943_AT, 1369481_AT, 1387627_AT, 1383131_AT, 1373523_AT, 1390798_AT, 1370603_A_AT, 1370082_AT	385	36	8763	5.69026	0.297475	0.00329432	0.230922
Biological Process	32943	mononuclear cell proliferation	0.000129798	1397845_AT, 1393347_AT, 1388046_AT, 1377943_AT, 1369481_AT, 1387627_AT, 1383131_AT, 1373523_AT, 1390798_AT, 1370603_A_AT, 1370082_AT	385	36	8763	5.69026	0.297475	0.00329432	0.230922
Biological Process	2886	regulation of myeloid leukocyte mediated immunity	0.00015134	1370080_AT, 1368186_A_AT, 1398246_S_AT, 1368000_AT, 1373575_AT, 1367850_AT, 1371079_AT, 1369272_AT	385	13	8763	10.5051	0.337461	0.00380456	0.269197
Biological Process	2758	innate immune response-activating signal transduction	0.00015134	1382043_AT, 1374468_AT, 1382531_AT, 1392280_AT, 1387982_AT, 1382692_AT	385	13	8763	10.5051	0.337461	0.00380456	0.269197
Biological Process	2920	regulation of humoral immune response	0.00015134	1387029_AT, 1368555_AT, 1368010_AT, 1367794_AT, 1372254_AT, 1390798_AT, 1370603_A_AT	385	13	8763	10.5051	0.337461	0.00380456	0.269197
Biological Process	31960	response to corticosteroid stimulus	0.000153929	1377594_AT, 1384842_S_AT, 1367887_AT, 1368558_S_AT, 1387566_AT, 1370333_A_AT, 1368259_AT, 1370019_AT, 1370215_AT, 1370613_S_AT, 1367802_AT, 1367973_AT, 1387219_AT, 1386987_AT, 1387759_S_AT, 1367794_AT, 1367614_AT, 1387982_AT	385	129	8763	2.99952	0.342111	0.00383409	0.273797
Biological Process	16337	cell-cell adhesion	0.000156373	1377594_AT, 1371575_AT, 1388046_AT, 1368186_A_AT, 1386913_AT, 1370603_A_AT, 1382692_AT, 1390687_AT, 1370830_AT, 1370989_AT, 1368683_AT, 1389759_AT, 1393347_AT, 1383240_AT, 1369953_A_AT, 1383131_AT, 1390798_AT, 1387202_AT, 1388145_AT, 1389253_AT, 1392706_AT	385	170	8763	2.67777	0.34647	0.00385951	0.278138
Biological Process	1932	regulation of protein amino acid phosphorylation	0.000168038	1370957_AT, 1373140_AT, 1368186_A_AT, 1380521_AT, 1368558_S_AT, 1370333_A_AT, 1371081_AT, 1370603_A_AT, 1382346_AT, 1383489_AT, 1370082_AT, 1370830_AT, 1386987_AT, 1368658_AT, 1369953_A_AT, 1383131_AT, 1368010_AT, 1390798_AT, 1388145_AT, 1368679_A_AT, 1387982_AT, 1377908_AT, 1376636_AT	385	157	8763	2.75452	0.366883	0.00410956	0.298856
Biological Process	2698	negative regulation of immune effector process	0.000210842	1370080_AT, 1398246_S_AT, 1368010_AT, 1388149_AT, 1367794_AT, 1372254_AT, 1390798_AT, 1370603_A_AT, 1367850_AT, 1371079_AT	385	21	8763	7.58701	0.436478	0.00510789	0.374849
Biological Process	51272	positive regulation of cell motion	0.000213927	1372064_AT, 1370957_AT, 1373140_AT, 1368558_S_AT, 1384298_AT, 1370530_A_AT, 1370333_A_AT, 1386913_AT, 1387969_AT, 1370082_AT, 1369272_AT, 1383489_AT, 1370830_AT, 1392280_AT, 1387202_AT, 1376636_AT	385	94	8763	3.38994	0.441188	0.00513669	0.380324
Biological Process	2218	activation of innate immune response	0.000226996	1382043_AT, 1374468_AT, 1382531_AT, 1392280_AT, 1387982_AT, 1382692_AT	385	14	8763	9.75473	0.460709	0.00540202	0.403515
Biological Process	42035	regulation of cytokine biosynthetic process	0.000234501	1397271_AT, 1368637_AT, 1374468_AT, 1374558_AT, 1368186_A_AT, 1398482_AT, 1398246_S_AT, 1382531_AT, 1387087_AT, 1387982_AT, 1367850_AT, 1371079_AT	385	49	8763	4.64511	0.471609	0.00553176	0.41683
Biological Process	42327	positive regulation of phosphorylation	0.000238207	1370957_AT, 1373140_AT, 1368186_A_AT, 1380521_AT, 1368558_S_AT, 1370333_A_AT, 1382346_AT, 1383489_AT, 1370082_AT, 1370830_AT, 1386987_AT, 1369953_A_AT, 1368658_AT, 1368679_A_AT, 1387982_AT, 1377908_AT, 1376636_AT	385	95	8763	3.35426	0.47691	0.00557064	0.423404
Biological Process	50817	coagulation	0.000245752	1390687_AT, 1377340_AT, 1368728_AT, 1368000_AT, 1372254_AT, 1384852_AT, 1371037_AT, 1377669_AT, 1368885_AT, 1383616_AT, 1370845_AT, 1369852_AT	385	60	8763	4.17286	0.487538	0.00569763	0.436788
Biological Process	7596	blood coagulation	0.000245752	1390687_AT, 1377340_AT, 1368728_AT, 1368000_AT, 1372254_AT, 1384852_AT, 1371037_AT, 1377669_AT, 1368885_AT, 1383616_AT, 1370845_AT, 1369852_AT	385	60	8763	4.17286	0.487538	0.00569763	0.436788
Biological Process	7249	I-kappaB kinase/NF-kappaB cascade	0.00024913	1368637_AT, 1370422_AT, 1398482_AT, 1382531_AT, 1392280_AT, 1380377_AT, 1387982_AT, 1382311_AT	385	30	8763	6.06961	0.492226	0.00572692	0.442779
Biological Process	9991	response to extracellular stimulus	0.000262925	1387566_AT, 1370333_A_AT, 1387969_AT, 1367973_AT, 1368418_A_AT, 1383489_AT, 1384381_AT, 1372466_AT, 1370080_AT, 1383240_AT, 1387759_S_AT, 1383392_AT, 1368975_AT, 1379344_AT, 1368921_A_AT, 1383391_A_AT, 1368835_AT, 1370957_AT, 1393219_AT, 1367651_AT, 1388426_AT, 1373140_AT, 1390325_AT, 1383355_AT, 1371104_AT, 1368558_S_AT, 1382142_AT, 1370613_S_AT, 1387354_AT, 1371021_AT, 1382346_AT, 1370082_AT, 1…	385	282	8763	2.17925	0.51093	0.00599248	0.467242
Biological Process	2683	negative regulation of immune system process	0.000269133	1397845_AT, 1384842_S_AT, 1398246_S_AT, 1372254_AT, 1370603_A_AT, 1370082_AT, 1370080_AT, 1369953_A_AT, 1368010_AT, 1388149_AT, 1367794_AT, 1390798_AT, 1367850_AT, 1371079_AT, 1367679_AT	385	72	8763	3.79351	0.519121	0.00608259	0.478248
Biological Process	2712	regulation of B cell mediated immunity	0.000279301	1377698_AT, 1398246_S_AT, 1368000_AT, 1368010_AT, 1390798_AT, 1373575_AT, 1370603_A_AT, 1367850_AT, 1371079_AT, 1370082_AT	385	22	8763	7.24215	0.532242	0.0062597	0.496275
Biological Process	2889	regulation of immunoglobulin mediated immune response	0.000279301	1377698_AT, 1398246_S_AT, 1368000_AT, 1368010_AT, 1390798_AT, 1373575_AT, 1370603_A_AT, 1367850_AT, 1371079_AT, 1370082_AT	385	22	8763	7.24215	0.532242	0.0062597	0.496275
Biological Process	7166	cell surface receptor linked signal transduction	0.000281078	1377594_AT, 1377698_AT, 1393007_AT, 1368482_AT, 1387969_AT, 1368605_AT, 1385590_AT, 1368980_AT, 1390687_AT, 1367715_AT, 1374468_AT, 1369173_AT, 1370830_AT, 1370423_AT, 1392280_AT, 1373575_AT, 1381311_AT, 1387389_AT, 1388784_AT, 1371162_AT, 1376636_AT, 1379598_AT, 1368835_AT, 1382027_AT, 1388046_AT, 1373140_AT, 1368728_AT, 1383355_AT, 1382142_AT, 1387354_AT, 1382346_AT, 1369290_AT, 1370845_AT, 139…	385	990	8763	1.54039	0.534498	0.00624793	0.499425
Biological Process	7599	hemostasis	0.000282686	1390687_AT, 1377340_AT, 1368728_AT, 1368000_AT, 1372254_AT, 1384852_AT, 1371037_AT, 1377669_AT, 1368885_AT, 1383616_AT, 1370845_AT, 1369852_AT	385	61	8763	4.10445	0.536531	0.00623266	0.502277
Biological Process	48661	positive regulation of smooth muscle cell proliferation	0.000282903	1377594_AT, 1374468_AT, 1368835_AT, 1372466_AT, 1370830_AT, 1386987_AT, 1368558_S_AT, 1370219_AT, 1370333_A_AT, 1387354_AT	385	40	8763	5.12123	0.536804	0.00618727	0.502661
Biological Process	9719	response to endogenous stimulus	0.000317587	1377594_AT, 1384842_S_AT, 1368669_AT, 1367887_AT, 1387566_AT, 1370333_A_AT, 1370530_A_AT, 1368605_AT, 1367973_AT, 1367802_AT, 1369262_AT, 1370080_AT, 1372466_AT, 1386987_AT, 1392280_AT, 1387759_S_AT, 1367712_AT, 1368975_AT, 1368270_AT, 1370224_AT, 1376636_AT, 1368835_AT, 1379598_AT, 1388426_AT, 1390325_AT, 1380521_AT, 1371104_AT, 1368558_S_AT, 1370019_AT, 1368259_AT, 1370215_AT, 1370613_S_AT, 138…	385	554	8763	1.76665	0.578516	0.00688796	0.564123
Biological Process	45937	positive regulation of phosphate metabolic process	0.000325697	1370957_AT, 1373140_AT, 1368186_A_AT, 1380521_AT, 1368558_S_AT, 1370333_A_AT, 1382346_AT, 1383489_AT, 1370082_AT, 1370830_AT, 1386987_AT, 1369953_A_AT, 1368658_AT, 1368679_A_AT, 1387982_AT, 1377908_AT, 1376636_AT	385	98	8763	3.25158	0.587715	0.0070074	0.578489
Biological Process	10562	positive regulation of phosphorus metabolic process	0.000325697	1370957_AT, 1373140_AT, 1368186_A_AT, 1380521_AT, 1368558_S_AT, 1370333_A_AT, 1382346_AT, 1383489_AT, 1370082_AT, 1370830_AT, 1386987_AT, 1369953_A_AT, 1368658_AT, 1368679_A_AT, 1387982_AT, 1377908_AT, 1376636_AT	385	98	8763	3.25158	0.587715	0.0070074	0.578489
Biological Process	30335	positive regulation of cell migration	0.000342186	1372064_AT, 1370957_AT, 1373140_AT, 1368558_S_AT, 1384298_AT, 1370530_A_AT, 1370333_A_AT, 1386913_AT, 1387969_AT, 1370082_AT, 1369272_AT, 1383489_AT, 1370830_AT, 1392280_AT, 1387202_AT	385	86	8763	3.44062	0.605804	0.00730317	0.607692
Biological Process	1934	positive regulation of protein amino acid phosphorylation	0.000342186	1370957_AT, 1368186_A_AT, 1373140_AT, 1380521_AT, 1368558_S_AT, 1370333_A_AT, 1382346_AT, 1383489_AT, 1370082_AT, 1386987_AT, 1369953_A_AT, 1368658_AT, 1368679_A_AT, 1387982_AT, 1377908_AT, 1376636_AT	385	86	8763	3.44062	0.605804	0.00730317	0.607692
Biological Process	19221	cytokine-mediated signaling pathway	0.000370571	1368835_AT, 1370957_AT, 1369527_AT, 1373140_AT, 1389873_AT, 1368605_AT, 1367973_AT, 1387354_AT, 1383489_AT, 1367715_AT, 1374468_AT, 1386987_AT, 1368658_AT, 1370224_AT	385	63	8763	3.97415	0.635103	0.00784516	0.657944
Biological Process	6909	phagocytosis	0.000381847	1398246_S_AT, 1390389_AT, 1383355_AT, 1382142_AT, 1382692_AT, 1384381_AT, 1369382_AT, 1369387_AT, 1372097_AT, 1373575_AT, 1367850_AT, 1371079_AT, 1369204_AT	385	32	8763	5.69026	0.646129	0.00802055	0.6779
Biological Process	50871	positive regulation of B cell activation	0.000381847	1397271_AT, 1377698_AT, 1368186_A_AT, 1390325_AT, 1385832_S_AT, 1368975_AT, 1390798_AT, 1387982_AT, 1370603_A_AT, 1383407_AT, 1370082_AT	385	32	8763	5.69026	0.646129	0.00802055	0.6779
Biological Process	48534	hemopoietic or lymphoid organ development	0.000441198	1397845_AT, 1384842_S_AT, 1368186_A_AT, 1398482_AT, 1387270_AT, 1380521_AT, 1370904_AT, 1368482_AT, 1375989_A_AT, 1370603_A_AT, 1382346_AT, 1369262_AT, 1370082_AT, 1390687_AT, 1372466_AT, 1369953_A_AT, 1367712_AT, 1372097_AT, 1390798_AT, 1368679_A_AT, 1377908_AT, 1370443_AT, 1376636_AT, 1372886_AT, 1367679_AT	385	229	8763	2.28604	0.698903	0.00919075	0.782876
Biological Process	2474	antigen processing and presentation of peptide antigen via MHC class I	0.000460518	1370429_AT, 1388212_A_AT, 1370428_X_AT, 1398246_S_AT, 1371123_X_AT, 1388164_AT, 1373575_AT, 1371210_S_AT, 1371440_AT, 1367850_AT, 1388255_X_AT, 1371079_AT, 1367595_S_AT	385	16	8763	8.53539	0.714324	0.0095185	0.817025
Biological Process	2821	positive regulation of adaptive immune response	0.000466657	1398246_S_AT, 1385832_S_AT, 1370603_A_AT, 1371440_AT, 1367595_S_AT, 1383407_AT, 1397271_AT, 1369953_A_AT, 1368000_AT, 1373575_AT, 1390798_AT, 1367850_AT, 1371079_AT	385	33	8763	5.51783	0.719057	0.0095721	0.827874
Biological Process	42108	positive regulation of cytokine biosynthetic process	0.000466657	1397271_AT, 1374468_AT, 1374558_AT, 1368186_A_AT, 1398482_AT, 1398246_S_AT, 1382531_AT, 1387982_AT, 1367850_AT, 1371079_AT	385	33	8763	5.51783	0.719057	0.0095721	0.827874
Biological Process	2824	positive regulation of adaptive immune response based on somatic recombination of immune receptors built from immunoglobulin superfamily domains	0.000466657	1398246_S_AT, 1385832_S_AT, 1370603_A_AT, 1371440_AT, 1367595_S_AT, 1383407_AT, 1397271_AT, 1369953_A_AT, 1368000_AT, 1373575_AT, 1390798_AT, 1367850_AT, 1371079_AT	385	33	8763	5.51783	0.719057	0.0095721	0.827874
Biological Process	51674	localization of cell	0.000468123	1371575_AT, 1369527_AT, 1398246_S_AT, 1369815_AT, 1367973_AT, 1387276_AT, 1370830_AT, 1389123_AT, 1368742_AT, 1383240_AT, 1383131_AT, 1386009_AT, 1373575_AT, 1367850_AT, 1368921_A_AT, 1376636_AT, 1388046_AT, 1368186_A_AT, 1369290_AT, 1370082_AT, 1392737_AT, 1398347_AT, 1387952_A_AT, 1370989_AT, 1387675_AT, 1390659_AT, 1371785_AT, 1369953_A_AT, 1387202_AT, 1371079_AT	385	261	8763	2.18018	0.720176	0.00953018	0.830465
Biological Process	48870	cell motility	0.000468123	1371575_AT, 1369527_AT, 1398246_S_AT, 1369815_AT, 1367973_AT, 1387276_AT, 1370830_AT, 1389123_AT, 1368742_AT, 1383240_AT, 1383131_AT, 1386009_AT, 1373575_AT, 1367850_AT, 1368921_A_AT, 1376636_AT, 1388046_AT, 1368186_A_AT, 1369290_AT, 1370082_AT, 1392737_AT, 1398347_AT, 1387952_A_AT, 1370989_AT, 1387675_AT, 1390659_AT, 1371785_AT, 1369953_A_AT, 1387202_AT, 1371079_AT	385	261	8763	2.18018	0.720176	0.00953018	0.830465
Biological Process	30155	regulation of cell adhesion	0.000521822	1370216_AT, 1369665_A_AT, 1386410_AT, 1384298_AT, 1367709_AT, 1370082_AT, 1393347_AT, 1383240_AT, 1369953_A_AT, 1370301_AT, 1380636_AT, 1369387_AT, 1367721_AT, 1387202_AT, 1371414_AT	385	116	8763	2.94324	0.75822	0.010539	0.925312
Biological Process	2700	regulation of production of molecular mediator of immune response	0.000565837	1370080_AT, 1377698_AT, 1368555_AT, 1369481_AT, 1385832_S_AT, 1390798_AT, 1373575_AT, 1370603_A_AT, 1383407_AT, 1370082_AT	385	34	8763	5.35554	0.785514	0.011339	1.00299
Biological Process	7584	response to nutrient	0.000607958	1387566_AT, 1387969_AT, 1367973_AT, 1368418_A_AT, 1383489_AT, 1384381_AT, 1372466_AT, 1370080_AT, 1387759_S_AT, 1383392_AT, 1379344_AT, 1368975_AT, 1368921_A_AT, 1383391_A_AT, 1368835_AT, 1393219_AT, 1370957_AT, 1388426_AT, 1373140_AT, 1390325_AT, 1371104_AT, 1383355_AT, 1382142_AT, 1370613_S_AT, 1387354_AT, 1371021_AT, 1370082_AT, 1387952_A_AT, 1368419_AT, 1368420_AT, 1390659_AT, 1374731_AT, 137…	385	189	8763	2.40858	0.808745	0.0120892	1.07727
Biological Process	50853	B cell receptor signaling pathway	0.000617605	1368186_A_AT, 1377153_A_AT, 1368010_AT, 1390798_AT, 1368679_A_AT, 1370603_A_AT, 1382346_AT	385	10	8763	11.3805	0.813701	0.0121908	1.09428
Biological Process	2532	production of molecular mediator of acute inflammatory response	0.000617605	1397845_AT, 1380377_AT, 1387982_AT, 1368679_A_AT, 1382346_AT, 1369272_AT	385	10	8763	11.3805	0.813701	0.0121908	1.09428
Biological Process	2224	toll-like receptor signaling pathway	0.000617605	1382043_AT, 1374468_AT, 1382531_AT, 1392280_AT, 1387982_AT	385	10	8763	11.3805	0.813701	0.0121908	1.09428
Biological Process	6693	prostaglandin metabolic process	0.000629135	1367715_AT, 1368027_AT, 1386913_AT, 1368259_AT, 1368492_AT, 1367679_AT	385	17	8763	8.03331	0.819457	0.0123276	1.1146
Biological Process	6692	prostanoid metabolic process	0.000629135	1367715_AT, 1368027_AT, 1386913_AT, 1368259_AT, 1368492_AT, 1367679_AT	385	17	8763	8.03331	0.819457	0.0123276	1.1146
Biological Process	19220	regulation of phosphate metabolic process	0.000650717	1377594_AT, 1372016_AT, 1398369_AT, 1370333_A_AT, 1370603_A_AT, 1368980_AT, 1383489_AT, 1390687_AT, 1368947_AT, 1372466_AT, 1370830_AT, 1381158_AT, 1386987_AT, 1383131_AT, 1368010_AT, 1390798_AT, 1388145_AT, 1376636_AT, 1379598_AT, 1370957_AT, 1397845_AT, 1368186_A_AT, 1373140_AT, 1380521_AT, 1368558_S_AT, 1371081_AT, 1382346_AT, 1370082_AT, 1368370_AT, 1369953_A_AT, 1368658_AT, 1367721_AT, 13879…	385	382	8763	1.90668	0.829757	0.0126568	1.15262
Biological Process	51174	regulation of phosphorus metabolic process	0.000650717	1377594_AT, 1372016_AT, 1398369_AT, 1370333_A_AT, 1370603_A_AT, 1368980_AT, 1383489_AT, 1390687_AT, 1368947_AT, 1372466_AT, 1370830_AT, 1381158_AT, 1386987_AT, 1383131_AT, 1368010_AT, 1390798_AT, 1388145_AT, 1376636_AT, 1379598_AT, 1370957_AT, 1397845_AT, 1368186_A_AT, 1373140_AT, 1380521_AT, 1368558_S_AT, 1371081_AT, 1382346_AT, 1370082_AT, 1368370_AT, 1369953_A_AT, 1368658_AT, 1367721_AT, 13879…	385	382	8763	1.90668	0.829757	0.0126568	1.15262
Biological Process	46651	lymphocyte proliferation	0.000681068	1397845_AT, 1393347_AT, 1388046_AT, 1377943_AT, 1369481_AT, 1387627_AT, 1383131_AT, 1373523_AT, 1390798_AT, 1370603_A_AT	385	35	8763	5.20252	0.843255	0.0131495	1.20608
Biological Process	42325	regulation of phosphorylation	0.00075245	1377594_AT, 1372016_AT, 1398369_AT, 1370333_A_AT, 1370603_A_AT, 1368980_AT, 1383489_AT, 1368947_AT, 1372466_AT, 1370830_AT, 1381158_AT, 1386987_AT, 1383131_AT, 1368010_AT, 1390798_AT, 1388145_AT, 1376636_AT, 1379598_AT, 1370957_AT, 1397845_AT, 1368186_A_AT, 1373140_AT, 1380521_AT, 1368558_S_AT, 1371081_AT, 1382346_AT, 1370082_AT, 1368370_AT, 1369953_A_AT, 1368658_AT, 1367721_AT, 1387982_AT, 13686…	385	368	8763	1.91737	0.870934	0.0144159	1.33169
Biological Process	2282	microglial cell activation during immune response	0.000781645	1369527_AT, 1382531_AT, 1392280_AT, 1387982_AT	385	5	8763	18.2088	0.880794	0.0148666	1.38302
Biological Process	2520	immune system development	0.000835402	1397845_AT, 1384842_S_AT, 1368186_A_AT, 1398482_AT, 1387270_AT, 1380521_AT, 1370904_AT, 1368482_AT, 1375989_A_AT, 1370603_A_AT, 1382346_AT, 1369262_AT, 1370082_AT, 1390687_AT, 1372466_AT, 1369953_A_AT, 1367712_AT, 1372097_AT, 1390798_AT, 1368679_A_AT, 1377908_AT, 1370443_AT, 1376636_AT, 1372886_AT, 1367679_AT	385	240	8763	2.18127	0.897022	0.0157711	1.47747
Biological Process	42531	positive regulation of tyrosine phosphorylation of STAT protein	0.000840081	1370957_AT, 1373140_AT, 1386987_AT, 1380521_AT, 1368658_AT, 1370333_A_AT, 1368679_A_AT, 1382346_AT, 1383489_AT	385	18	8763	7.58701	0.898326	0.0157495	1.48568
Biological Process	32755	positive regulation of interleukin-6 production	0.000840081	1368637_AT, 1386987_AT, 1382531_AT, 1392280_AT, 1373575_AT, 1387982_AT	385	18	8763	7.58701	0.898326	0.0157495	1.48568
Biological Process	50764	regulation of phagocytosis	0.000840081	1398246_S_AT, 1368000_AT, 1371037_AT, 1373575_AT, 1367850_AT, 1371079_AT, 1382692_AT, 1370082_AT	385	18	8763	7.58701	0.898326	0.0157495	1.48568
Biological Process	45058	T cell selection	0.000840081	1384842_S_AT, 1368186_A_AT, 1370904_AT, 1390798_AT, 1370603_A_AT, 1377908_AT, 1367679_AT	385	18	8763	7.58701	0.898326	0.0157495	1.48568
Biological Process	42129	regulation of T cell proliferation	0.000858198	1370957_AT, 1368186_A_AT, 1373140_AT, 1369665_A_AT, 1385832_S_AT, 1370603_A_AT, 1383407_AT, 1370082_AT, 1383489_AT, 1397271_AT, 1393347_AT, 1369953_A_AT, 1368010_AT, 1390798_AT	385	58	8763	3.92432	0.903219	0.0159765	1.51749
Biological Process	40017	positive regulation of locomotion	0.000942809	1372064_AT, 1370957_AT, 1373140_AT, 1368558_S_AT, 1384298_AT, 1370530_A_AT, 1370333_A_AT, 1386913_AT, 1387969_AT, 1370082_AT, 1369272_AT, 1383489_AT, 1370830_AT, 1392280_AT, 1387202_AT	385	96	8763	3.08222	0.923131	0.0174194	1.66592
Biological Process	42981	regulation of apoptosis	0.000954294	1384842_S_AT, 1387566_AT, 1368482_AT, 1385590_AT, 1374468_AT, 1370830_AT, 1387087_AT, 1373575_AT, 1378150_AT, 1376636_AT, 1368835_AT, 1389873_AT, 1372423_AT, 1387354_AT, 1389177_AT, 1369025_AT, 1390659_AT, 1370301_AT, 1380636_AT, 1367614_AT, 1387982_AT, 1367679_AT, 1368308_AT, 1387818_AT, 1369527_AT, 1398246_S_AT, 1367577_AT, 1370333_A_AT, 1367802_AT, 1367973_AT, 1370603_A_AT, 1369262_AT, 1370080…	385	621	8763	1.64935	0.925497	0.017511	1.68605
Biological Process	43123	positive regulation of I-kappaB kinase/NF-kappaB cascade	0.000980461	1368637_AT, 1374468_AT, 1367715_AT, 1370080_AT, 1374565_AT, 1377698_AT, 1387982_AT, 1372914_AT, 1390738_AT, 1369262_AT, 1369186_AT	385	71	8763	3.52636	0.93062	0.0178666	1.73191
Biological Process	6928	cell motion	0.000997459	1371575_AT, 1369527_AT, 1398246_S_AT, 1369815_AT, 1387969_AT, 1386913_AT, 1367973_AT, 1387276_AT, 1370830_AT, 1389123_AT, 1368742_AT, 1383240_AT, 1383131_AT, 1386009_AT, 1373575_AT, 1367850_AT, 1368921_A_AT, 1376636_AT, 1368186_A_AT, 1388046_AT, 1369290_AT, 1371499_AT, 1370082_AT, 1392737_AT, 1398347_AT, 1387952_A_AT, 1370989_AT, 1387675_AT, 1390659_AT, 1371785_AT, 1369953_A_AT, 1380636_AT, 13872…	385	341	8763	1.93569	0.933758	0.0180528	1.76168
Biological Process	30307	positive regulation of cell growth	0.00102196	1372064_AT, 1370957_AT, 1373140_AT, 1371785_AT, 1390325_AT, 1368658_AT, 1380636_AT, 1370333_A_AT, 1368975_AT, 1367802_AT, 1376636_AT, 1383489_AT	385	48	8763	4.26769	0.938034	0.0183702	1.80459
Biological Process	30890	positive regulation of B cell proliferation	0.00109954	1397271_AT, 1377698_AT, 1390325_AT, 1385832_S_AT, 1368975_AT, 1390798_AT, 1387982_AT, 1370603_A_AT, 1383407_AT	385	19	8763	7.1877	0.949833	0.0196221	1.94031
Biological Process	45089	positive regulation of innate immune response	0.00112839	1382043_AT, 1368637_AT, 1374468_AT, 1382531_AT, 1392280_AT, 1387982_AT, 1382692_AT	385	28	8763	5.69026	0.953624	0.020001	1.99075
Biological Process	43067	regulation of programmed cell death	0.00113548	1384842_S_AT, 1387566_AT, 1368482_AT, 1385590_AT, 1374468_AT, 1370830_AT, 1387087_AT, 1373575_AT, 1378150_AT, 1376636_AT, 1368835_AT, 1389873_AT, 1372423_AT, 1387354_AT, 1389177_AT, 1369025_AT, 1390659_AT, 1370301_AT, 1380636_AT, 1367614_AT, 1387982_AT, 1367679_AT, 1368308_AT, 1387818_AT, 1369527_AT, 1398246_S_AT, 1367577_AT, 1370333_A_AT, 1367802_AT, 1367973_AT, 1370603_A_AT, 1369262_AT, 1370080…	385	627	8763	1.63357	0.954509	0.0199951	2.00312
Biological Process	51050	positive regulation of transport	0.00125881	1368186_A_AT, 1390325_AT, 1368728_AT, 1398246_S_AT, 1369481_AT, 1389873_AT, 1387566_AT, 1370333_A_AT, 1367802_AT, 1385590_AT, 1367709_AT, 1369272_AT, 1370082_AT, 1369186_AT, 1382692_AT, 1368658_AT, 1368000_AT, 1368930_AT, 1371037_AT, 1368975_AT, 1373575_AT, 1367850_AT, 1371079_AT, 1376636_AT	385	216	8763	2.21288	0.967487	0.0220019	2.21841
Biological Process	10941	regulation of cell death	0.00128509	1384842_S_AT, 1387566_AT, 1368482_AT, 1385590_AT, 1374468_AT, 1370830_AT, 1387087_AT, 1373575_AT, 1378150_AT, 1376636_AT, 1368835_AT, 1389873_AT, 1372423_AT, 1387354_AT, 1389177_AT, 1369025_AT, 1390659_AT, 1370301_AT, 1380636_AT, 1367614_AT, 1387982_AT, 1367679_AT, 1368308_AT, 1387818_AT, 1369527_AT, 1398246_S_AT, 1367577_AT, 1370333_A_AT, 1367802_AT, 1367973_AT, 1370603_A_AT, 1369262_AT, 1370080…	385	630	8763	1.62579	0.969733	0.0223131	2.26422
Biological Process	31099	regeneration	0.0012858	1377594_AT, 1387269_S_AT, 1370216_AT, 1368135_AT, 1370333_A_AT, 1367973_AT, 1370082_AT, 1398347_AT, 1372466_AT, 1387219_AT, 1387675_AT, 1370301_AT, 1371414_AT, 1376636_AT	385	113	8763	2.81995	0.969792	0.0221838	2.26546
Biological Process	42102	positive regulation of T cell proliferation	0.00133962	1397271_AT, 1370957_AT, 1393347_AT, 1373140_AT, 1368186_A_AT, 1369665_A_AT, 1369953_A_AT, 1385832_S_AT, 1390798_AT, 1370603_A_AT, 1383407_AT, 1383489_AT	385	39	8763	4.66893	0.97391	0.0229566	2.35922
Biological Process	7229	integrin-mediated signaling pathway	0.00133962	1390687_AT, 1382027_AT, 1393347_AT, 1388046_AT, 1383240_AT, 1383131_AT, 1369387_AT, 1368612_AT	385	39	8763	4.66893	0.97391	0.0229566	2.35922
Biological Process	42116	macrophage activation	0.0013574	1369527_AT, 1382531_AT, 1392280_AT, 1368558_S_AT, 1387982_AT	385	12	8763	9.48377	0.975143	0.0231124	2.39017
Biological Process	51270	regulation of cell motion	0.00149468	1372064_AT, 1370957_AT, 1382027_AT, 1373140_AT, 1384298_AT, 1368558_S_AT, 1370530_A_AT, 1370333_A_AT, 1386913_AT, 1387969_AT, 1367709_AT, 1383489_AT, 1370082_AT, 1369272_AT, 1392655_AT, 1383917_AT, 1370830_AT, 1392280_AT, 1387202_AT, 1376636_AT	385	173	8763	2.3682	0.982898	0.0252639	2.62888
Biological Process	1774	microglial cell activation	0.00151252	1369527_AT, 1382531_AT, 1392280_AT, 1387982_AT	385	6	8763	15.174	0.983709	0.025404	2.65985
Biological Process	50851	antigen receptor-mediated signaling pathway	0.00165148	1368186_A_AT, 1377153_A_AT, 1368010_AT, 1368482_AT, 1368605_AT, 1390798_AT, 1368679_A_AT, 1370603_A_AT, 1382346_AT	385	30	8763	5.31091	0.988843	0.0275375	2.90084
Biological Process	50777	negative regulation of immune response	0.00165148	1398246_S_AT, 1368010_AT, 1388149_AT, 1367794_AT, 1372254_AT, 1390798_AT, 1370603_A_AT, 1367850_AT, 1371079_AT, 1370082_AT	385	30	8763	5.31091	0.988843	0.0275375	2.90084
Biological Process	16485	protein processing	0.00167115	1368308_AT, 1393219_AT, 1387029_AT, 1373025_AT, 1387893_AT, 1372254_AT, 1370215_AT, 1376652_AT, 1369186_AT, 1389470_AT, 1368000_AT, 1383392_AT, 1370892_AT, 1383391_A_AT	385	89	8763	3.0689	0.989426	0.0276917	2.93492
Biological Process	45793	positive regulation of cell size	0.00174963	1372064_AT, 1370957_AT, 1373140_AT, 1371785_AT, 1390325_AT, 1368658_AT, 1380636_AT, 1370333_A_AT, 1368975_AT, 1367802_AT, 1376636_AT, 1383489_AT	385	52	8763	3.93941	0.991462	0.0287991	3.07073
Biological Process	51605	protein maturation by peptide bond cleavage	0.00176129	1393219_AT, 1387029_AT, 1373025_AT, 1387893_AT, 1389470_AT, 1368000_AT, 1383392_AT, 1372254_AT, 1370215_AT, 1376652_AT, 1370892_AT, 1383391_A_AT	385	64	8763	3.55641	0.991728	0.0288141	3.09088
Biological Process	45429	positive regulation of nitric oxide biosynthetic process	0.00178992	1370830_AT, 1392280_AT, 1383131_AT, 1368558_S_AT, 1387202_AT, 1387982_AT	385	21	8763	6.50315	0.992349	0.0291011	3.14037
Biological Process	30097	hemopoiesis	0.00180877	1384842_S_AT, 1368186_A_AT, 1387270_AT, 1398482_AT, 1380521_AT, 1370904_AT, 1368482_AT, 1370603_A_AT, 1382346_AT, 1369262_AT, 1370082_AT, 1390687_AT, 1372466_AT, 1369953_A_AT, 1367712_AT, 1372097_AT, 1390798_AT, 1368679_A_AT, 1377908_AT, 1370443_AT, 1372886_AT, 1367679_AT	385	207	8763	2.19913	0.992732	0.0292288	3.17295
Biological Process	2675	positive regulation of acute inflammatory response	0.00189342	1392737_AT, 1398246_S_AT, 1368000_AT, 1387566_AT, 1373575_AT, 1367850_AT, 1371079_AT, 1369290_AT	385	13	8763	8.75425	0.994229	0.0303966	3.31909
Biological Process	43299	leukocyte degranulation	0.00189342	1384298_AT, 1384852_AT, 1377669_AT, 1380377_AT, 1368679_A_AT, 1382346_AT, 1369272_AT	385	13	8763	8.75425	0.994229	0.0303966	3.31909
Biological Process	32675	regulation of interleukin-6 production	0.00197347	1368637_AT, 1386987_AT, 1382531_AT, 1392280_AT, 1387087_AT, 1373575_AT, 1387982_AT	385	31	8763	5.13959	0.99536	0.031477	3.4571
Biological Process	12502	induction of programmed cell death	0.00203454	1368835_AT, 1368308_AT, 1384842_S_AT, 1398482_AT, 1398246_S_AT, 1389873_AT, 1377669_AT, 1372423_AT, 1389177_AT, 1387354_AT, 1369262_AT, 1370082_AT, 1369186_AT, 1369025_AT, 1370080_AT, 1370422_AT, 1369953_A_AT, 1387087_AT, 1368010_AT, 1384852_AT, 1367850_AT, 1371079_AT, 1376636_AT	385	178	8763	2.30168	0.996072	0.0322472	3.56225
Biological Process	6917	induction of apoptosis	0.00203454	1368835_AT, 1368308_AT, 1384842_S_AT, 1398482_AT, 1398246_S_AT, 1389873_AT, 1377669_AT, 1372423_AT, 1389177_AT, 1387354_AT, 1369262_AT, 1370082_AT, 1369186_AT, 1369025_AT, 1370080_AT, 1370422_AT, 1369953_A_AT, 1387087_AT, 1368010_AT, 1384852_AT, 1367850_AT, 1371079_AT, 1376636_AT	385	178	8763	2.30168	0.996072	0.0322472	3.56225
Biological Process	43122	regulation of I-kappaB kinase/NF-kappaB cascade	0.00203611	1368637_AT, 1374468_AT, 1367715_AT, 1370080_AT, 1374565_AT, 1377698_AT, 1387982_AT, 1372914_AT, 1390738_AT, 1369262_AT, 1369186_AT	385	78	8763	3.20989	0.996089	0.032085	3.56496
Biological Process	33993	response to lipid	0.00209887	1372466_AT, 1368669_AT, 1370830_AT, 1388426_AT, 1392280_AT, 1371104_AT, 1387982_AT, 1376636_AT, 1370082_AT	385	42	8763	4.33544	0.996704	0.0328683	3.67291
Biological Process	51604	protein maturation	0.00238654	1368308_AT, 1393219_AT, 1387029_AT, 1373025_AT, 1387893_AT, 1372254_AT, 1370215_AT, 1376652_AT, 1369186_AT, 1389470_AT, 1368000_AT, 1383392_AT, 1370892_AT, 1383391_A_AT	385	93	8763	2.93691	0.998495	0.0370808	4.16628
Biological Process	50878	regulation of body fluid levels	0.00238654	1368728_AT, 1372254_AT, 1377669_AT, 1368885_AT, 1370845_AT, 1390687_AT, 1377340_AT, 1368000_AT, 1368930_AT, 1384852_AT, 1371037_AT, 1383616_AT, 1369852_AT	385	93	8763	2.93691	0.998495	0.0370808	4.16628
Biological Process	2444	myeloid leukocyte mediated immunity	0.00255999	1398246_S_AT, 1384298_AT, 1380377_AT, 1368679_A_AT, 1367850_AT, 1371079_AT, 1382346_AT, 1369272_AT	385	14	8763	8.12894	0.999062	0.0394999	4.46261
Biological Process	51607	defense response to virus	0.00255999	1368637_AT, 1382531_AT, 1390798_AT, 1370603_A_AT, 1368270_AT, 1370913_AT	385	14	8763	8.12894	0.999062	0.0394999	4.46261
Biological Process	50766	positive regulation of phagocytosis	0.00255999	1398246_S_AT, 1368000_AT, 1371037_AT, 1373575_AT, 1367850_AT, 1371079_AT, 1382692_AT	385	14	8763	8.12894	0.999062	0.0394999	4.46261
Biological Process	52173	response to defenses of other organism during symbiotic interaction	0.00256113	1382531_AT, 1392280_AT, 1387982_AT, 1370082_AT	385	7	8763	13.0063	0.999065	0.0392945	4.46454
Biological Process	2863	positive regulation of inflammatory response to antigenic stimulus	0.00256113	1398246_S_AT, 1369953_A_AT, 1368000_AT, 1373575_AT, 1367850_AT, 1371079_AT	385	7	8763	13.0063	0.999065	0.0392945	4.46454
Biological Process	52200	response to host defenses	0.00256113	1382531_AT, 1392280_AT, 1387982_AT, 1370082_AT	385	7	8763	13.0063	0.999065	0.0392945	4.46454
Biological Process	2281	macrophage activation during immune response	0.00256113	1369527_AT, 1382531_AT, 1392280_AT, 1387982_AT	385	7	8763	13.0063	0.999065	0.0392945	4.46454
Biological Process	75136	response to host	0.00256113	1382531_AT, 1392280_AT, 1387982_AT, 1370082_AT	385	7	8763	13.0063	0.999065	0.0392945	4.46454
Biological Process	31667	response to nutrient levels	0.00258388	1387566_AT, 1370333_A_AT, 1387969_AT, 1367973_AT, 1368418_A_AT, 1383489_AT, 1384381_AT, 1372466_AT, 1370080_AT, 1387759_S_AT, 1383392_AT, 1379344_AT, 1368975_AT, 1368921_A_AT, 1383391_A_AT, 1368835_AT, 1393219_AT, 1370957_AT, 1367651_AT, 1388426_AT, 1373140_AT, 1390325_AT, 1383355_AT, 1371104_AT, 1382142_AT, 1370613_S_AT, 1387354_AT, 1371021_AT, 1370082_AT, 1387952_A_AT, 1368419_AT, 1368420_AT, 1…	385	262	8763	1.99811	0.999121	0.039415	4.50335
Biological Process	30334	regulation of cell migration	0.00267158	1372064_AT, 1370957_AT, 1382027_AT, 1373140_AT, 1384298_AT, 1368558_S_AT, 1370530_A_AT, 1370333_A_AT, 1386913_AT, 1387969_AT, 1367709_AT, 1383489_AT, 1370082_AT, 1369272_AT, 1383917_AT, 1370830_AT, 1392280_AT, 1387202_AT	385	152	8763	2.3959	0.999308	0.0405003	4.65279
Biological Process	46427	positive regulation of JAK-STAT cascade	0.0027537	1370957_AT, 1373140_AT, 1386987_AT, 1380521_AT, 1368658_AT, 1370333_A_AT, 1368679_A_AT, 1382346_AT, 1383489_AT	385	23	8763	5.93766	0.999447	0.0414899	4.79253
Biological Process	42509	regulation of tyrosine phosphorylation of STAT protein	0.0027537	1370957_AT, 1373140_AT, 1386987_AT, 1380521_AT, 1368658_AT, 1370333_A_AT, 1368679_A_AT, 1382346_AT, 1383489_AT	385	23	8763	5.93766	0.999447	0.0414899	4.79253
Biological Process	2695	negative regulation of leukocyte activation	0.00315435	1370080_AT, 1397845_AT, 1384842_S_AT, 1398246_S_AT, 1369953_A_AT, 1368010_AT, 1367850_AT, 1371079_AT, 1367679_AT, 1370082_AT	385	45	8763	4.04641	0.999815	0.0471306	5.47146
Biological Process	2705	positive regulation of leukocyte mediated immunity	0.00322683	1398246_S_AT, 1369953_A_AT, 1368000_AT, 1385832_S_AT, 1390798_AT, 1373575_AT, 1371440_AT, 1370603_A_AT, 1367850_AT, 1371079_AT, 1383407_AT, 1367595_S_AT	385	34	8763	4.6861	0.999848	0.0479261	5.5938
Biological Process	2708	positive regulation of lymphocyte mediated immunity	0.00322683	1398246_S_AT, 1369953_A_AT, 1368000_AT, 1385832_S_AT, 1390798_AT, 1373575_AT, 1371440_AT, 1370603_A_AT, 1367850_AT, 1371079_AT, 1383407_AT, 1367595_S_AT	385	34	8763	4.6861	0.999848	0.0479261	5.5938
Biological Process	42592	homeostatic process	0.00326159	1367559_AT, 1384842_S_AT, 1367887_AT, 1387566_AT, 1368605_AT, 1372404_AT, 1383407_AT, 1368418_A_AT, 1369173_AT, 1370423_AT, 1368930_AT, 1382027_AT, 1373140_AT, 1383355_AT, 1385832_S_AT, 1382142_AT, 1371237_A_AT, 1382346_AT, 1371499_AT, 1368027_AT, 1368419_AT, 1368420_AT, 1368679_A_AT, 1389512_AT, 1369815_AT, 1398892_AT, 1370333_A_AT, 1367802_AT, 1367973_AT, 1370603_A_AT, 1383489_AT, 1384381_AT, 1…	385	661	8763	1.54954	0.999862	0.0481681	5.65243
Biological Process	48660	regulation of smooth muscle cell proliferation	0.00354713	1377594_AT, 1374468_AT, 1368835_AT, 1372466_AT, 1370830_AT, 1386987_AT, 1368558_S_AT, 1370219_AT, 1370333_A_AT, 1387354_AT	385	58	8763	3.53189	0.999937	0.0519991	6.13265
Biological Process	70482	response to oxygen levels	0.00381337	1377594_AT, 1384842_S_AT, 1368669_AT, 1390325_AT, 1369665_A_AT, 1386913_AT, 1367973_AT, 1370082_AT, 1369186_AT, 1372466_AT, 1370080_AT, 1387219_AT, 1387675_AT, 1369953_A_AT, 1392280_AT, 1370301_AT, 1368975_AT, 1387982_AT, 1376636_AT	385	189	8763	2.16772	0.999969	0.0555004	6.57833
Biological Process	55066	di-, tri-valent inorganic cation homeostasis	0.00381911	1367559_AT, 1369815_AT, 1367973_AT, 1370603_A_AT, 1368418_A_AT, 1383489_AT, 1369173_AT, 1370080_AT, 1370423_AT, 1368742_AT, 1388267_A_AT, 1390798_AT, 1368975_AT, 1370957_AT, 1370198_AT, 1382027_AT, 1373140_AT, 1390325_AT, 1371237_A_AT, 1370082_AT, 1368419_AT, 1387219_AT, 1368420_AT, 1369953_A_AT, 1388271_AT, 1372706_AT	385	205	8763	2.10956	0.99997	0.0552866	6.58792
Biological Process	1558	regulation of cell growth	0.00387147	1370216_AT, 1372064_AT, 1370957_AT, 1373140_AT, 1393846_AT, 1390325_AT, 1387799_AT, 1370333_A_AT, 1367802_AT, 1373421_AT, 1383489_AT, 1370082_AT, 1387952_A_AT, 1390659_AT, 1367866_AT, 1373266_AT, 1371785_AT, 1368658_AT, 1380636_AT, 1368975_AT, 1368921_A_AT, 1376636_AT	385	158	8763	2.30492	0.999974	0.0557285	6.67532
Biological Process	9628	response to abiotic stimulus	0.00396277	1368308_AT, 1367577_AT, 1368490_AT, 1387566_AT, 1370333_A_AT, 1387969_AT, 1367802_AT, 1367973_AT, 1370603_A_AT, 1369262_AT, 1372466_AT, 1370830_AT, 1386987_AT, 1390798_AT, 1368270_AT, 1376636_AT, 1392706_AT, 1368835_AT, 1398482_AT, 1369665_A_AT, 1368558_S_AT, 1387354_AT, 1371021_AT, 1382346_AT, 1370082_AT, 1387219_AT, 1388721_AT, 1370301_AT, 1368981_AT, 1368915_AT, 1367614_AT, 1368679_A_AT	385	375	8763	1.76019	0.99998	0.0567078	6.82755
Biological Process	32653	regulation of interleukin-10 production	0.0039653	1398482_AT, 1385832_S_AT, 1390529_AT, 1373575_AT, 1383407_AT	385	8	8763	11.3805	0.99998	0.0564467	6.83176
Biological Process	45730	respiratory burst	0.0039653	1397845_AT, 1369953_A_AT, 1373932_AT, 1370219_AT, 1379344_AT	385	8	8763	11.3805	0.99998	0.0564467	6.83176
Biological Process	45860	positive regulation of protein kinase activity	0.00397845	1379598_AT, 1377594_AT, 1397845_AT, 1372016_AT, 1368186_A_AT, 1370603_A_AT, 1370082_AT, 1368980_AT, 1372466_AT, 1381158_AT, 1370830_AT, 1368370_AT, 1369953_A_AT, 1367721_AT, 1390798_AT, 1377908_AT, 1376636_AT, 1367679_AT	385	174	8763	2.22378	0.99998	0.0563347	6.85366
Biological Process	51347	positive regulation of transferase activity	0.00402462	1379598_AT, 1377594_AT, 1397845_AT, 1372016_AT, 1368186_A_AT, 1370603_A_AT, 1370082_AT, 1368980_AT, 1372466_AT, 1381158_AT, 1370830_AT, 1368370_AT, 1369953_A_AT, 1367721_AT, 1390798_AT, 1375084_AT, 1377908_AT, 1376636_AT, 1367679_AT	385	190	8763	2.15631	0.999983	0.0566765	6.93053
Biological Process	46635	positive regulation of alpha-beta T cell activation	0.00404588	1372466_AT, 1368186_A_AT, 1369953_A_AT, 1385832_S_AT, 1390529_AT, 1390798_AT, 1370603_A_AT, 1383407_AT	385	25	8763	5.46265	0.999984	0.0566751	6.96591
Biological Process	50866	negative regulation of cell activation	0.00405589	1370080_AT, 1397845_AT, 1384842_S_AT, 1398246_S_AT, 1369953_A_AT, 1368010_AT, 1367850_AT, 1371079_AT, 1367679_AT, 1370082_AT	385	47	8763	3.87422	0.999984	0.0565211	6.98255
Biological Process	45927	positive regulation of growth	0.00420408	1372064_AT, 1370957_AT, 1373140_AT, 1390325_AT, 1385832_S_AT, 1370333_A_AT, 1367802_AT, 1383407_AT, 1383489_AT, 1372466_AT, 1371785_AT, 1368658_AT, 1380636_AT, 1368975_AT, 1376636_AT	385	86	8763	2.9113	0.999989	0.0582316	7.22876
Biological Process	43065	positive regulation of apoptosis	0.00482435	1368308_AT, 1384842_S_AT, 1398246_S_AT, 1387566_AT, 1370603_A_AT, 1385590_AT, 1369262_AT, 1370080_AT, 1370422_AT, 1387087_AT, 1368010_AT, 1390798_AT, 1367850_AT, 1368921_A_AT, 1376636_AT, 1368835_AT, 1398482_AT, 1389873_AT, 1377669_AT, 1372423_AT, 1389177_AT, 1387354_AT, 1370082_AT, 1369186_AT, 1369025_AT, 1387952_A_AT, 1390659_AT, 1369953_A_AT, 1370301_AT, 1384852_AT, 1367614_AT, 1387982_AT, 137…	385	310	8763	1.83557	0.999998	0.0662162	8.25257
Biological Process	2637	regulation of immunoglobulin production	0.00483235	1377698_AT, 1368555_AT, 1369481_AT, 1385832_S_AT, 1390798_AT, 1370603_A_AT, 1383407_AT, 1370082_AT	385	26	8763	5.25255	0.999998	0.0659905	8.26571
Biological Process	45428	regulation of nitric oxide biosynthetic process	0.00483235	1370830_AT, 1392280_AT, 1383131_AT, 1368558_S_AT, 1387202_AT, 1387982_AT	385	26	8763	5.25255	0.999998	0.0659905	8.26571
Biological Process	30005	cellular di-, tri-valent inorganic cation homeostasis	0.00496832	1367559_AT, 1369815_AT, 1367973_AT, 1370603_A_AT, 1368418_A_AT, 1383489_AT, 1369173_AT, 1370423_AT, 1368742_AT, 1388267_A_AT, 1390798_AT, 1368975_AT, 1370957_AT, 1370198_AT, 1382027_AT, 1373140_AT, 1390325_AT, 1371237_A_AT, 1370082_AT, 1368419_AT, 1387219_AT, 1368420_AT, 1369953_A_AT, 1388271_AT, 1372706_AT	385	194	8763	2.11185	0.999999	0.0674501	8.48868
Biological Process	43068	positive regulation of programmed cell death	0.00499361	1368308_AT, 1384842_S_AT, 1398246_S_AT, 1387566_AT, 1370603_A_AT, 1385590_AT, 1369262_AT, 1370080_AT, 1370422_AT, 1387087_AT, 1368010_AT, 1390798_AT, 1367850_AT, 1368921_A_AT, 1376636_AT, 1368835_AT, 1398482_AT, 1389873_AT, 1377669_AT, 1372423_AT, 1389177_AT, 1387354_AT, 1370082_AT, 1369186_AT, 1369025_AT, 1387952_A_AT, 1390659_AT, 1369953_A_AT, 1370301_AT, 1384852_AT, 1367614_AT, 1387982_AT, 137…	385	311	8763	1.82967	0.999999	0.0674467	8.5301
Biological Process	31399	regulation of protein modification process	0.00505174	1370333_A_AT, 1370603_A_AT, 1383489_AT, 1370830_AT, 1367786_AT, 1386987_AT, 1383131_AT, 1368010_AT, 1390798_AT, 1388145_AT, 1376636_AT, 1370957_AT, 1368186_A_AT, 1373140_AT, 1380521_AT, 1370186_AT, 1368558_S_AT, 1371081_AT, 1382346_AT, 1370082_AT, 1383413_AT, 1369953_A_AT, 1368658_AT, 1387982_AT, 1368679_A_AT, 1377908_AT	385	260	8763	1.92593	0.999999	0.0678704	8.62521
Biological Process	1666	response to hypoxia	0.00523939	1377594_AT, 1384842_S_AT, 1368669_AT, 1390325_AT, 1369665_A_AT, 1367973_AT, 1370082_AT, 1369186_AT, 1372466_AT, 1370080_AT, 1387219_AT, 1387675_AT, 1369953_A_AT, 1392280_AT, 1370301_AT, 1368975_AT, 1387982_AT, 1376636_AT	385	179	8763	2.16166	0.999999	0.0699631	8.93166
Biological Process	60627	regulation of vesicle-mediated transport	0.00529087	1368186_A_AT, 1398246_S_AT, 1387566_AT, 1371081_AT, 1367709_AT, 1370082_AT, 1369272_AT, 1382692_AT, 1370080_AT, 1368000_AT, 1371037_AT, 1373575_AT, 1367850_AT, 1371079_AT	385	103	8763	2.65177	0.999999	0.0702835	9.01557
Biological Process	40008	regulation of growth	0.00542816	1377594_AT, 1393846_AT, 1370333_A_AT, 1367802_AT, 1383407_AT, 1383489_AT, 1372466_AT, 1367866_AT, 1368975_AT, 1370224_AT, 1368921_A_AT, 1376636_AT, 1370216_AT, 1372064_AT, 1370957_AT, 1373140_AT, 1368430_AT, 1390325_AT, 1387799_AT, 1385832_S_AT, 1373421_AT, 1370082_AT, 1376733_AT, 1387952_A_AT, 1390659_AT, 1371785_AT, 1373266_AT, 1368658_AT, 1380636_AT, 1368518_AT	385	279	8763	1.87636	1	0.0716961	9.23897
Biological Process	50850	positive regulation of calcium-mediated signaling	0.00548421	1393347_AT, 1368186_A_AT, 1369953_A_AT, 1377908_AT, 1369272_AT	385	17	8763	6.69442	1	0.0720621	9.33001
Biological Process	10942	positive regulation of cell death	0.00565423	1368308_AT, 1384842_S_AT, 1398246_S_AT, 1387566_AT, 1370603_A_AT, 1385590_AT, 1369262_AT, 1370080_AT, 1370422_AT, 1387087_AT, 1368010_AT, 1390798_AT, 1367850_AT, 1368921_A_AT, 1376636_AT, 1368835_AT, 1398482_AT, 1389873_AT, 1377669_AT, 1372423_AT, 1389177_AT, 1387354_AT, 1370082_AT, 1369186_AT, 1369025_AT, 1387952_A_AT, 1390659_AT, 1369953_A_AT, 1370301_AT, 1384852_AT, 1367614_AT, 1387982_AT, 137…	385	314	8763	1.81218	1	0.073862	9.60569
Biological Process	46456	icosanoid biosynthetic process	0.0057215	1368027_AT, 1368186_A_AT, 1369672_AT, 1368259_AT, 1368492_AT, 1367679_AT	385	27	8763	5.05801	1	0.0743539	9.71455
Biological Process	34341	response to interferon-gamma	0.00575606	1372064_AT, 1392655_AT, 1377943_AT, 1387627_AT, 1379381_AT	385	9	8763	10.116	1	0.0744326	9.77042
Biological Process	30217	T cell differentiation	0.00592951	1384842_S_AT, 1368186_A_AT, 1398482_AT, 1370904_AT, 1368482_AT, 1390798_AT, 1370603_A_AT, 1377908_AT, 1367679_AT, 1370082_AT	385	63	8763	3.25158	1	0.0762331	10.0504
Biological Process	33674	positive regulation of kinase activity	0.00614047	1379598_AT, 1377594_AT, 1397845_AT, 1372016_AT, 1368186_A_AT, 1370603_A_AT, 1370082_AT, 1368980_AT, 1372466_AT, 1381158_AT, 1370830_AT, 1368370_AT, 1369953_A_AT, 1367721_AT, 1390798_AT, 1377908_AT, 1376636_AT, 1367679_AT	385	182	8763	2.12603	1	0.0784745	10.3897
Biological Process	32268	regulation of cellular protein metabolic process	0.00665482	1370333_A_AT, 1372254_AT, 1370603_A_AT, 1383489_AT, 1370830_AT, 1386987_AT, 1367786_AT, 1383131_AT, 1367712_AT, 1386940_AT, 1368010_AT, 1390798_AT, 1388145_AT, 1376636_AT, 1370957_AT, 1382027_AT, 1368186_A_AT, 1398482_AT, 1373140_AT, 1380521_AT, 1370186_AT, 1368558_S_AT, 1371081_AT, 1382346_AT, 1370082_AT, 1383413_AT, 1369953_A_AT, 1368658_AT, 1389362_AT, 1367794_AT, 1376537_AT, 1368679_A_AT, 138…	385	389	8763	1.69684	1	0.0843885	11.2121
Biological Process	6636	unsaturated fatty acid biosynthetic process	0.00672001	1368027_AT, 1368186_A_AT, 1369672_AT, 1368259_AT, 1368492_AT, 1367679_AT	385	28	8763	4.87737	1	0.084788	11.3158
Biological Process	30003	cellular cation homeostasis	0.00698659	1367559_AT, 1369815_AT, 1367973_AT, 1367802_AT, 1370603_A_AT, 1368418_A_AT, 1383489_AT, 1369173_AT, 1370423_AT, 1368742_AT, 1388267_A_AT, 1390798_AT, 1368975_AT, 1370957_AT, 1370198_AT, 1382027_AT, 1373140_AT, 1390325_AT, 1371237_A_AT, 1370082_AT, 1368419_AT, 1387219_AT, 1368420_AT, 1369953_A_AT, 1388271_AT, 1372706_AT	385	217	8763	1.9929	1	0.0876064	11.7388
Biological Process	51090	regulation of transcription factor activity	0.00740609	1374468_AT, 1370080_AT, 1392655_AT, 1397845_AT, 1369481_AT, 1383131_AT, 1389873_AT, 1387202_AT, 1387982_AT, 1370082_AT	385	79	8763	2.88114	1	0.0922118	12.4005
Biological Process	45859	regulation of protein kinase activity	0.00744193	1377594_AT, 1379598_AT, 1397845_AT, 1372016_AT, 1398369_AT, 1368186_A_AT, 1370603_A_AT, 1370082_AT, 1368980_AT, 1368947_AT, 1372466_AT, 1381158_AT, 1370830_AT, 1368370_AT, 1369953_A_AT, 1368010_AT, 1367721_AT, 1390798_AT, 1388145_AT, 1377908_AT, 1376636_AT, 1367679_AT	385	252	8763	1.89675	1	0.0922181	12.4568
Biological Process	6875	cellular metal ion homeostasis	0.00759202	1370957_AT, 1382027_AT, 1370198_AT, 1373140_AT, 1390325_AT, 1369815_AT, 1367802_AT, 1367973_AT, 1370603_A_AT, 1371237_A_AT, 1383489_AT, 1370082_AT, 1369173_AT, 1387219_AT, 1370423_AT, 1368742_AT, 1388267_A_AT, 1369953_A_AT, 1368975_AT, 1390798_AT, 1372706_AT	385	170	8763	2.14222	1	0.0935706	12.6923
Biological Process	7242	intracellular signaling cascade	0.00768466	1377594_AT, 1372016_AT, 1368605_AT, 1374769_AT, 1382311_AT, 1372404_AT, 1368980_AT, 1390687_AT, 1374468_AT, 1370830_AT, 1370423_AT, 1392280_AT, 1376636_AT, 1368835_AT, 1379598_AT, 1373140_AT, 1368728_AT, 1383355_AT, 1382142_AT, 1387354_AT, 1371237_A_AT, 1382346_AT, 1370989_AT, 1384292_AT, 1393435_AT, 1382531_AT, 1369387_AT, 1380377_AT, 1387982_AT, 1368679_A_AT, 1367679_AT, 1370333_A_AT, 1367802_A…	385	849	8763	1.42089	1	0.094236	12.8373
Biological Process	51092	positive regulation of NF-kappaB transcription factor activity	0.00783438	1374468_AT, 1383131_AT, 1389873_AT, 1387202_AT, 1387982_AT, 1370082_AT	385	29	8763	4.70918	1	0.0955594	13.0713
Biological Process	2714	positive regulation of B cell mediated immunity	0.00795825	1398246_S_AT, 1368000_AT, 1390798_AT, 1373575_AT, 1370603_A_AT, 1367850_AT, 1371079_AT	385	10	8763	9.10442	1	0.0965696	13.2644
Biological Process	2891	positive regulation of immunoglobulin mediated immune response	0.00795825	1398246_S_AT, 1368000_AT, 1390798_AT, 1373575_AT, 1370603_A_AT, 1367850_AT, 1371079_AT	385	10	8763	9.10442	1	0.0965696	13.2644
Biological Process	42534	regulation of tumor necrosis factor biosynthetic process	0.00795825	1368637_AT, 1398482_AT, 1398246_S_AT, 1387982_AT, 1367850_AT, 1371079_AT	385	10	8763	9.10442	1	0.0965696	13.2644
Biological Process	6911	phagocytosis, engulfment	0.00795825	1384381_AT, 1398246_S_AT, 1383355_AT, 1373575_AT, 1382142_AT, 1367850_AT, 1371079_AT, 1382692_AT	385	10	8763	9.10442	1	0.0965696	13.2644
Biological Process	43300	regulation of leukocyte degranulation	0.00795825	1370080_AT, 1368186_A_AT, 1373575_AT, 1369272_AT	385	10	8763	9.10442	1	0.0965696	13.2644
Biological Process	43304	regulation of mast cell degranulation	0.00795825	1370080_AT, 1368186_A_AT, 1373575_AT, 1369272_AT	385	10	8763	9.10442	1	0.0965696	13.2644
Biological Process	32844	regulation of homeostatic process	0.0080649	1368308_AT, 1390325_AT, 1382108_AT, 1387566_AT, 1370603_A_AT, 1385590_AT, 1369290_AT, 1382346_AT, 1387947_AT, 1370082_AT, 1392737_AT, 1387952_A_AT, 1390659_AT, 1369953_A_AT, 1373575_AT, 1390798_AT, 1368975_AT, 1368679_A_AT, 1368921_A_AT	385	109	8763	2.5058	1	0.0973713	13.4303
Biological Process	50848	regulation of calcium-mediated signaling	0.00833418	1393347_AT, 1368186_A_AT, 1369953_A_AT, 1377908_AT, 1369272_AT	385	19	8763	5.98975	1	0.100025	13.8479
Biological Process	9306	protein secretion	0.00833418	1384381_AT, 1390687_AT, 1370090_AT, 1383355_AT, 1387969_AT, 1382142_AT, 1368679_A_AT, 1390797_AT, 1382346_AT	385	19	8763	5.98975	1	0.100025	13.8479
Biological Process	45055	regulated secretory pathway	0.00833418	1384298_AT, 1384852_AT, 1377669_AT, 1380377_AT, 1368679_A_AT, 1382346_AT, 1369272_AT	385	19	8763	5.98975	1	0.100025	13.8479
Biological Process	45597	positive regulation of cell differentiation	0.00844913	1369815_AT, 1370904_AT, 1370333_A_AT, 1367802_AT, 1370603_A_AT, 1383407_AT, 1383489_AT, 1372466_AT, 1386940_AT, 1390798_AT, 1377334_AT, 1389253_AT, 1388784_AT, 1370822_AT, 1370957_AT, 1368186_A_AT, 1373140_AT, 1390529_AT, 1385832_S_AT, 1381593_X_AT, 1373421_AT, 1382346_AT, 1392334_AT, 1370082_AT, 1371785_AT, 1368658_AT, 1368679_A_AT, 1367679_AT	385	238	8763	1.91269	1	0.100896	14.0256
Biological Process	51101	regulation of DNA binding	0.00848039	1374468_AT, 1370080_AT, 1392655_AT, 1397845_AT, 1398482_AT, 1369481_AT, 1383131_AT, 1389873_AT, 1387202_AT, 1387982_AT, 1370082_AT	385	95	8763	2.63549	1	0.100811	14.0738
Biological Process	6979	response to oxidative stress	0.0088681	1368835_AT, 1377594_AT, 1397845_AT, 1368669_AT, 1390325_AT, 1375436_AT, 1387566_AT, 1368259_AT, 1387354_AT, 1395411_AT, 1375848_AT, 1370080_AT, 1370830_AT, 1368683_AT, 1370301_AT, 1368975_AT, 1380377_AT, 1367614_AT, 1387982_AT	385	173	8763	2.10507	1	0.104734	14.6703
Biological Process	2521	leukocyte differentiation	0.00920534	1372466_AT, 1384842_S_AT, 1368186_A_AT, 1398482_AT, 1369953_A_AT, 1370904_AT, 1368482_AT, 1390798_AT, 1370603_A_AT, 1377908_AT, 1369262_AT, 1367679_AT, 1370082_AT	385	111	8763	2.46065	1	0.108044	15.1859
Biological Process	51130	positive regulation of cellular component organization	0.00980949	1398246_S_AT, 1387566_AT, 1370333_A_AT, 1367802_AT, 1367709_AT, 1370082_AT, 1382692_AT, 1390687_AT, 1371785_AT, 1368658_AT, 1369953_A_AT, 1368000_AT, 1371037_AT, 1367721_AT, 1373575_AT, 1367850_AT, 1371079_AT, 1376636_AT	385	175	8763	2.08101	1	0.114257	16.1023
Biological Process	40012	regulation of locomotion	0.00980949	1372064_AT, 1370957_AT, 1382027_AT, 1373140_AT, 1384298_AT, 1368558_S_AT, 1370530_A_AT, 1370333_A_AT, 1386913_AT, 1387969_AT, 1367709_AT, 1383489_AT, 1370082_AT, 1369272_AT, 1383917_AT, 1370830_AT, 1392280_AT, 1387202_AT	385	175	8763	2.08101	1	0.114257	16.1023
Biological Process	43627	response to estrogen stimulus	0.00986036	1384842_S_AT, 1390325_AT, 1371021_AT, 1370082_AT, 1369262_AT, 1372466_AT, 1370080_AT, 1374731_AT, 1369953_A_AT, 1370301_AT, 1368975_AT, 1367614_AT, 1370224_AT, 1369698_AT, 1376636_AT	385	143	8763	2.22835	1	0.11433	16.179
Biological Process	51094	positive regulation of developmental process	0.0103137	1369815_AT, 1370904_AT, 1387566_AT, 1370333_A_AT, 1367802_AT, 1370603_A_AT, 1383407_AT, 1383489_AT, 1367715_AT, 1372466_AT, 1383131_AT, 1386940_AT, 1390798_AT, 1377334_AT, 1389253_AT, 1388784_AT, 1370822_AT, 1370957_AT, 1368186_A_AT, 1373140_AT, 1385832_S_AT, 1390529_AT, 1381593_X_AT, 1373421_AT, 1382346_AT, 1392334_AT, 1370082_AT, 1371785_AT, 1368658_AT, 1368679_A_AT, 1367679_AT	385	295	8763	1.77459	1	0.118784	16.8599
Biological Process	45807	positive regulation of endocytosis	0.0104359	1398246_S_AT, 1368000_AT, 1371037_AT, 1373575_AT, 1367850_AT, 1367709_AT, 1371079_AT, 1382692_AT	385	31	8763	4.40536	1	0.119607	17.0425
Biological Process	32570	response to progesterone stimulus	0.0104359	1388426_AT, 1390325_AT, 1392280_AT, 1371104_AT, 1368975_AT, 1367973_AT, 1387982_AT, 1370082_AT	385	31	8763	4.40536	1	0.119607	17.0425
Biological Process	48872	homeostasis of number of cells	0.0104738	1397845_AT, 1384842_S_AT, 1380521_AT, 1385832_S_AT, 1368605_AT, 1382346_AT, 1383407_AT, 1370082_AT, 1397271_AT, 1370080_AT, 1367712_AT, 1368679_A_AT, 1370443_AT	385	98	8763	2.55481	1	0.119517	17.0991
Biological Process	32494	response to peptidoglycan	0.0105912	1368637_AT, 1374468_AT, 1368742_AT, 1392280_AT	385	11	8763	8.27674	1	0.120277	17.2741
Biological Process	2286	T cell activation during immune response	0.0105912	1393347_AT, 1398482_AT, 1384852_AT, 1377669_AT, 1387202_AT	385	11	8763	8.27674	1	0.120277	17.2741
Biological Process	2861	regulation of inflammatory response to antigenic stimulus	0.0105912	1398246_S_AT, 1369953_A_AT, 1368000_AT, 1373575_AT, 1367850_AT, 1371079_AT	385	11	8763	8.27674	1	0.120277	17.2741
Biological Process	33003	regulation of mast cell activation	0.0105912	1370080_AT, 1368186_A_AT, 1373575_AT, 1369272_AT	385	11	8763	8.27674	1	0.120277	17.2741
Biological Process	51338	regulation of transferase activity	0.010611	1377594_AT, 1379598_AT, 1397845_AT, 1372016_AT, 1398369_AT, 1368186_A_AT, 1370603_A_AT, 1370082_AT, 1368980_AT, 1368947_AT, 1372466_AT, 1381158_AT, 1370830_AT, 1368370_AT, 1369953_A_AT, 1368010_AT, 1367721_AT, 1375084_AT, 1390798_AT, 1388145_AT, 1377908_AT, 1376636_AT, 1367679_AT	385	278	8763	1.80123	1	0.119992	17.3035
Biological Process	31100	organ regeneration	0.0106893	1377594_AT, 1370216_AT, 1398347_AT, 1372466_AT, 1387219_AT, 1367973_AT, 1376636_AT, 1370082_AT	385	56	8763	3.25158	1	0.120329	17.42
Biological Process	55065	metal ion homeostasis	0.0108282	1370957_AT, 1382027_AT, 1370198_AT, 1373140_AT, 1390325_AT, 1369815_AT, 1367802_AT, 1367973_AT, 1370603_A_AT, 1371237_A_AT, 1383489_AT, 1370082_AT, 1369173_AT, 1387219_AT, 1370423_AT, 1368742_AT, 1388267_A_AT, 1369953_A_AT, 1368975_AT, 1390798_AT, 1372706_AT	385	177	8763	2.0575	1	0.121303	17.6263
Biological Process	52167	modulation by symbiont of host innate immunity	0.0108355	1382531_AT, 1392280_AT, 1387982_AT	385	4	8763	17.0708	1	0.120886	17.6372
Biological Process	2894	positive regulation of type II hypersensitivity	0.0108355	1398246_S_AT, 1368000_AT, 1373575_AT, 1367850_AT, 1371079_AT	385	4	8763	17.0708	1	0.120886	17.6372
Biological Process	2888	positive regulation of myeloid leukocyte mediated immunity	0.0108355	1398246_S_AT, 1368000_AT, 1373575_AT, 1367850_AT, 1371079_AT	385	4	8763	17.0708	1	0.120886	17.6372
Biological Process	1798	positive regulation of type IIa hypersensitivity	0.0108355	1398246_S_AT, 1368000_AT, 1373575_AT, 1367850_AT, 1371079_AT	385	4	8763	17.0708	1	0.120886	17.6372
Biological Process	1796	regulation of type IIa hypersensitivity	0.0108355	1398246_S_AT, 1368000_AT, 1373575_AT, 1367850_AT, 1371079_AT	385	4	8763	17.0708	1	0.120886	17.6372
Biological Process	2441	histamine secretion during acute inflammatory response	0.0108355	1380377_AT, 1368679_A_AT, 1382346_AT, 1369272_AT	385	4	8763	17.0708	1	0.120886	17.6372
Biological Process	52306	modulation by organism of innate immunity in other organism during symbiotic interaction	0.0108355	1382531_AT, 1392280_AT, 1387982_AT	385	4	8763	17.0708	1	0.120886	17.6372
Biological Process	52509	positive regulation by symbiont of host defense response	0.0108355	1382531_AT, 1392280_AT, 1387982_AT	385	4	8763	17.0708	1	0.120886	17.6372
Biological Process	52031	modulation by symbiont of host defense response	0.0108355	1382531_AT, 1392280_AT, 1387982_AT	385	4	8763	17.0708	1	0.120886	17.6372
Biological Process	50663	cytokine secretion	0.0108355	1384381_AT, 1370090_AT, 1383355_AT, 1382142_AT, 1368679_A_AT, 1390797_AT, 1382346_AT	385	4	8763	17.0708	1	0.120886	17.6372
Biological Process	52166	positive regulation by symbiont of host innate immunity	0.0108355	1382531_AT, 1392280_AT, 1387982_AT	385	4	8763	17.0708	1	0.120886	17.6372
Biological Process	2892	regulation of type II hypersensitivity	0.0108355	1398246_S_AT, 1368000_AT, 1373575_AT, 1367850_AT, 1371079_AT	385	4	8763	17.0708	1	0.120886	17.6372
Biological Process	52510	positive regulation by organism of defense response of other organism during symbiotic interaction	0.0108355	1382531_AT, 1392280_AT, 1387982_AT	385	4	8763	17.0708	1	0.120886	17.6372
Biological Process	2553	histamine secretion by mast cell	0.0108355	1380377_AT, 1368679_A_AT, 1382346_AT, 1369272_AT	385	4	8763	17.0708	1	0.120886	17.6372
Biological Process	52555	positive regulation by organism of immune response of other organism during symbiotic interaction	0.0108355	1382531_AT, 1392280_AT, 1387982_AT	385	4	8763	17.0708	1	0.120886	17.6372
Biological Process	52305	positive regulation by organism of innate immunity in other organism during symbiotic interaction	0.0108355	1382531_AT, 1392280_AT, 1387982_AT	385	4	8763	17.0708	1	0.120886	17.6372
Biological Process	52552	modulation by organism of immune response of other organism during symbiotic interaction	0.0108355	1382531_AT, 1392280_AT, 1387982_AT	385	4	8763	17.0708	1	0.120886	17.6372
Biological Process	52556	positive regulation by symbiont of host immune response	0.0108355	1382531_AT, 1392280_AT, 1387982_AT	385	4	8763	17.0708	1	0.120886	17.6372
Biological Process	52255	modulation by organism of defense response of other organism during symbiotic interaction	0.0108355	1382531_AT, 1392280_AT, 1387982_AT	385	4	8763	17.0708	1	0.120886	17.6372
Biological Process	2349	histamine production during acute inflammatory response	0.0108355	1380377_AT, 1368679_A_AT, 1382346_AT, 1369272_AT	385	4	8763	17.0708	1	0.120886	17.6372
Biological Process	52553	modulation by symbiont of host immune response	0.0108355	1382531_AT, 1392280_AT, 1387982_AT	385	4	8763	17.0708	1	0.120886	17.6372
Biological Process	2238	response to molecule of fungal origin	0.0108355	1374468_AT, 1392280_AT, 1382692_AT	385	4	8763	17.0708	1	0.120886	17.6372
Biological Process	55080	cation homeostasis	0.0108912	1367559_AT, 1369815_AT, 1367802_AT, 1367973_AT, 1370603_A_AT, 1368418_A_AT, 1383489_AT, 1369173_AT, 1370080_AT, 1370423_AT, 1368742_AT, 1388267_A_AT, 1390798_AT, 1368975_AT, 1370957_AT, 1382027_AT, 1370198_AT, 1373140_AT, 1390325_AT, 1371237_A_AT, 1370082_AT, 1368419_AT, 1387219_AT, 1368420_AT, 1369953_A_AT, 1388271_AT, 1372706_AT	385	244	8763	1.86566	1	0.120979	17.7197
Biological Process	42493	response to drug	0.0109262	1390383_AT, 1384842_S_AT, 1369815_AT, 1367973_AT, 1367595_S_AT, 1384381_AT, 1372466_AT, 1367774_AT, 1387759_S_AT, 1392280_AT, 1386940_AT, 1379344_AT, 1368270_AT, 1370224_AT, 1382680_AT, 1368835_AT, 1388426_AT, 1371104_AT, 1383355_AT, 1382142_AT, 1370613_S_AT, 1371440_AT, 1387354_AT, 1382346_AT, 1367612_AT, 1370082_AT, 1370377_AT, 1368637_AT, 1373932_AT, 1370301_AT, 1367614_AT, 1368679_A_AT, 13696…	385	314	8763	1.7397	1	0.120855	17.7715
Biological Process	51250	negative regulation of lymphocyte activation	0.0117344	1397845_AT, 1384842_S_AT, 1398246_S_AT, 1369953_A_AT, 1368010_AT, 1367850_AT, 1371079_AT, 1367679_AT, 1370082_AT	385	44	8763	3.62107	1	0.128723	18.96
Biological Process	46425	regulation of JAK-STAT cascade	0.011935	1370957_AT, 1373140_AT, 1386987_AT, 1380521_AT, 1368658_AT, 1370333_A_AT, 1368679_A_AT, 1382346_AT, 1383489_AT	385	32	8763	4.26769	1	0.130264	19.2525
Biological Process	7610	behavior	0.0129058	1369527_AT, 1398246_S_AT, 1369815_AT, 1370333_A_AT, 1387969_AT, 1367802_AT, 1367973_AT, 1372404_AT, 1383372_AT, 1369173_AT, 1389123_AT, 1368742_AT, 1389759_AT, 1383131_AT, 1386009_AT, 1373575_AT, 1367850_AT, 1370224_AT, 1392706_AT, 1372064_AT, 1368186_A_AT, 1388046_AT, 1369665_A_AT, 1370832_AT, 1388673_AT, 1387675_AT, 1373222_AT, 1388699_AT, 1371079_AT, 1372706_AT	385	392	8763	1.62579	1	0.139594	20.654
Biological Process	43549	regulation of kinase activity	0.0130961	1377594_AT, 1379598_AT, 1397845_AT, 1372016_AT, 1398369_AT, 1368186_A_AT, 1370603_A_AT, 1370082_AT, 1368980_AT, 1368947_AT, 1372466_AT, 1381158_AT, 1370830_AT, 1368370_AT, 1369953_A_AT, 1368010_AT, 1367721_AT, 1390798_AT, 1388145_AT, 1377908_AT, 1376636_AT, 1367679_AT	385	266	8763	1.79692	1	0.140956	20.926
Biological Process	8283	cell proliferation	0.0135149	1368835_AT, 1371450_AT, 1397845_AT, 1388046_AT, 1387270_AT, 1377943_AT, 1369481_AT, 1387627_AT, 1370333_A_AT, 1386913_AT, 1370603_A_AT, 1387354_AT, 1370082_AT, 1398347_AT, 1393347_AT, 1383131_AT, 1387087_AT, 1373523_AT, 1390798_AT, 1388784_AT, 1372886_AT, 1367679_AT	385	232	8763	1.86405	1	0.144582	21.5214
Biological Process	46634	regulation of alpha-beta T cell activation	0.0135738	1372466_AT, 1368186_A_AT, 1369953_A_AT, 1385832_S_AT, 1390529_AT, 1390798_AT, 1370603_A_AT, 1383407_AT	385	33	8763	4.13837	1	0.144605	21.6049
Biological Process	2707	negative regulation of lymphocyte mediated immunity	0.0136691	1398246_S_AT, 1368010_AT, 1388149_AT, 1390798_AT, 1370603_A_AT, 1367850_AT, 1371079_AT	385	12	8763	7.58701	1	0.144986	21.7396
Biological Process	2704	negative regulation of leukocyte mediated immunity	0.0136691	1398246_S_AT, 1368010_AT, 1388149_AT, 1390798_AT, 1370603_A_AT, 1367850_AT, 1371079_AT	385	12	8763	7.58701	1	0.144986	21.7396
Biological Process	31401	positive regulation of protein modification process	0.0141079	1370957_AT, 1373140_AT, 1368186_A_AT, 1380521_AT, 1370186_AT, 1368558_S_AT, 1370333_A_AT, 1382346_AT, 1383489_AT, 1370082_AT, 1386987_AT, 1367786_AT, 1369953_A_AT, 1368658_AT, 1368679_A_AT, 1387982_AT, 1377908_AT, 1376636_AT	385	166	8763	2.05672	1	0.148731	22.3574
Biological Process	7566	embryo implantation	0.0141838	1370216_AT, 1372466_AT, 1387675_AT, 1386893_AT, 1376636_AT	385	22	8763	5.17296	1	0.148903	22.4638
Biological Process	302	response to reactive oxygen species	0.0145937	1377594_AT, 1368835_AT, 1370080_AT, 1397845_AT, 1368669_AT, 1368683_AT, 1370301_AT, 1387566_AT, 1380377_AT, 1367614_AT, 1387354_AT	385	88	8763	2.58648	1	0.152307	23.036
Biological Process	43406	positive regulation of MAP kinase activity	0.016431	1377594_AT, 1397845_AT, 1370830_AT, 1368186_A_AT, 1369953_A_AT, 1390798_AT, 1370603_A_AT, 1368980_AT, 1367679_AT, 1370082_AT	385	75	8763	2.73132	1	0.169266	25.552
Biological Process	32649	regulation of interferon-gamma production	0.0165901	1397271_AT, 1398482_AT, 1369665_A_AT, 1382531_AT, 1385832_S_AT, 1383407_AT	385	23	8763	4.94805	1	0.170133	25.7663
Biological Process	30098	lymphocyte differentiation	0.0167205	1384842_S_AT, 1368186_A_AT, 1398482_AT, 1369953_A_AT, 1370904_AT, 1368482_AT, 1390798_AT, 1370603_A_AT, 1377908_AT, 1367679_AT, 1370082_AT	385	90	8763	2.529	1	0.170724	25.9415
Biological Process	43066	negative regulation of apoptosis	0.0170959	1368308_AT, 1397845_AT, 1384842_S_AT, 1387818_AT, 1369527_AT, 1398482_AT, 1367577_AT, 1368558_S_AT, 1370333_A_AT, 1368482_AT, 1367802_AT, 1367973_AT, 1374468_AT, 1370830_AT, 1368658_AT, 1387087_AT, 1367712_AT, 1380636_AT, 1373575_AT, 1367614_AT, 1389253_AT, 1376636_AT, 1367679_AT	385	309	8763	1.69419	1	0.173588	26.4433
Biological Process	46457	prostanoid biosynthetic process	0.0172018	1368027_AT, 1368259_AT, 1368492_AT, 1367679_AT	385	13	8763	7.0034	1	0.173931	26.5844
Biological Process	45577	regulation of B cell differentiation	0.0172018	1368186_A_AT, 1369953_A_AT, 1368010_AT, 1390798_AT, 1370603_A_AT	385	13	8763	7.0034	1	0.173931	26.5844
Biological Process	1516	prostaglandin biosynthetic process	0.0172018	1368027_AT, 1368259_AT, 1368492_AT, 1367679_AT	385	13	8763	7.0034	1	0.173931	26.5844
Biological Process	2885	positive regulation of hypersensitivity	0.0175381	1398246_S_AT, 1368000_AT, 1373575_AT, 1367850_AT, 1371079_AT	385	5	8763	13.6566	1	0.176392	27.0306
Biological Process	70120	ciliary neurotrophic factor-mediated signaling pathway	0.0175381	1370957_AT, 1373140_AT, 1386987_AT, 1368658_AT, 1383489_AT	385	5	8763	13.6566	1	0.176392	27.0306
Biological Process	2866	positive regulation of acute inflammatory response to antigenic stimulus	0.0175381	1398246_S_AT, 1368000_AT, 1373575_AT, 1367850_AT, 1371079_AT	385	5	8763	13.6566	1	0.176392	27.0306
Biological Process	52564	response to immune response of other organism during symbiotic interaction	0.0175381	1382531_AT, 1392280_AT, 1387982_AT	385	5	8763	13.6566	1	0.176392	27.0306
Biological Process	46479	glycosphingolipid catabolic process	0.0175381	1373222_AT, 1376790_AT, 1372706_AT	385	5	8763	13.6566	1	0.176392	27.0306
Biological Process	1821	histamine secretion	0.0175381	1380377_AT, 1368679_A_AT, 1382346_AT, 1369272_AT	385	5	8763	13.6566	1	0.176392	27.0306
Biological Process	52572	response to host immune response	0.0175381	1382531_AT, 1392280_AT, 1387982_AT	385	5	8763	13.6566	1	0.176392	27.0306
Biological Process	70723	response to cholesterol	0.0175381	1372466_AT, 1376636_AT, 1370082_AT	385	5	8763	13.6566	1	0.176392	27.0306
Biological Process	51223	regulation of protein transport	0.0178652	1377698_AT, 1398482_AT, 1369481_AT, 1368930_AT, 1389873_AT, 1367614_AT, 1376636_AT, 1372886_AT, 1369186_AT, 1370082_AT	385	91	8763	2.50121	1	0.178742	27.462
Biological Process	60562	epithelial tube morphogenesis	0.0178652	1370216_AT, 1387952_A_AT, 1370989_AT, 1387219_AT, 1390659_AT, 1389759_AT, 1387270_AT, 1373421_AT, 1374769_AT, 1368921_A_AT, 1369262_AT, 1370082_AT	385	91	8763	2.50121	1	0.178742	27.462
Biological Process	6468	protein amino acid phosphorylation	0.0184301	1377594_AT, 1372016_AT, 1390389_AT, 1367802_AT, 1367936_AT, 1370603_A_AT, 1387276_AT, 1368980_AT, 1392961_AT, 1369393_AT, 1379448_AT, 1372466_AT, 1369382_AT, 1370830_AT, 1370422_AT, 1395187_AT, 1390798_AT, 1388784_AT, 1376636_AT, 1369204_AT, 1368693_AT, 1368835_AT, 1370216_AT, 1397845_AT, 1374565_AT, 1368186_A_AT, 1374861_AT, 1387354_AT, 1382346_AT, 1370082_AT, 1398347_AT, 1370989_AT, 1393723_AT,…	385	517	8763	1.49686	1	0.183224	28.2016
Biological Process	43405	regulation of MAP kinase activity	0.0186118	1377594_AT, 1397845_AT, 1370830_AT, 1368186_A_AT, 1369953_A_AT, 1368010_AT, 1390798_AT, 1388145_AT, 1370603_A_AT, 1368980_AT, 1367679_AT, 1370082_AT	385	107	8763	2.33992	1	0.184203	28.4378
Biological Process	60341	regulation of cellular localization	0.0187525	1370957_AT, 1377698_AT, 1373140_AT, 1398482_AT, 1368186_A_AT, 1390325_AT, 1369481_AT, 1389873_AT, 1368259_AT, 1371081_AT, 1385590_AT, 1383489_AT, 1369272_AT, 1370082_AT, 1369186_AT, 1370080_AT, 1368658_AT, 1368930_AT, 1368975_AT, 1373575_AT, 1367614_AT, 1376636_AT, 1372886_AT	385	258	8763	1.76442	1	0.184807	28.6204
Biological Process	43069	negative regulation of programmed cell death	0.0189443	1368308_AT, 1397845_AT, 1384842_S_AT, 1387818_AT, 1369527_AT, 1398482_AT, 1367577_AT, 1368558_S_AT, 1370333_A_AT, 1368482_AT, 1367802_AT, 1367973_AT, 1374468_AT, 1370830_AT, 1368658_AT, 1387087_AT, 1367712_AT, 1380636_AT, 1373575_AT, 1367614_AT, 1389253_AT, 1376636_AT, 1367679_AT	385	312	8763	1.6779	1	0.185861	28.8685
Biological Process	50708	regulation of protein secretion	0.019375	1377698_AT, 1369481_AT, 1368930_AT, 1389873_AT, 1367614_AT, 1369186_AT, 1370082_AT	385	49	8763	3.25158	1	0.189024	29.4226
Biological Process	31348	negative regulation of defense response	0.0193806	1398246_S_AT, 1388149_AT, 1367794_AT, 1369200_AT, 1372254_AT, 1367614_AT, 1367850_AT, 1371079_AT, 1384112_AT	385	36	8763	3.79351	1	0.188407	29.4298
Biological Process	10035	response to inorganic substance	0.0194115	1368835_AT, 1377594_AT, 1397845_AT, 1384842_S_AT, 1368669_AT, 1367887_AT, 1387566_AT, 1371440_AT, 1387354_AT, 1371237_A_AT, 1367595_S_AT, 1369262_AT, 1370080_AT, 1370830_AT, 1368683_AT, 1388267_A_AT, 1370301_AT, 1367794_AT, 1388271_AT, 1380377_AT, 1371414_AT, 1367614_AT, 1368270_AT	385	259	8763	1.75761	1	0.188016	29.4693
Biological Process	60548	negative regulation of cell death	0.0195624	1368308_AT, 1397845_AT, 1384842_S_AT, 1387818_AT, 1369527_AT, 1398482_AT, 1367577_AT, 1368558_S_AT, 1370333_A_AT, 1368482_AT, 1367802_AT, 1367973_AT, 1374468_AT, 1370830_AT, 1368658_AT, 1387087_AT, 1367712_AT, 1380636_AT, 1373575_AT, 1367614_AT, 1389253_AT, 1376636_AT, 1367679_AT	385	313	8763	1.67254	1	0.188681	29.6624
Biological Process	44093	positive regulation of molecular function	0.0199924	1368308_AT, 1377594_AT, 1387818_AT, 1372016_AT, 1370333_A_AT, 1370603_A_AT, 1368980_AT, 1374468_AT, 1390687_AT, 1372466_AT, 1381158_AT, 1370830_AT, 1370423_AT, 1367786_AT, 1383131_AT, 1386940_AT, 1390798_AT, 1375084_AT, 1376636_AT, 1379598_AT, 1397845_AT, 1368186_A_AT, 1370186_AT, 1389873_AT, 1370082_AT, 1368370_AT, 1369953_A_AT, 1367721_AT, 1387202_AT, 1387982_AT, 1377908_AT, 1367679_AT	385	463	8763	1.52396	1	0.191769	30.2097
Biological Process	45061	thymic T cell selection	0.021195	1384842_S_AT, 1370904_AT, 1390798_AT, 1370603_A_AT, 1367679_AT	385	14	8763	6.50315	1	0.201469	31.7195
Biological Process	35239	tube morphogenesis	0.0218076	1370216_AT, 1387270_AT, 1370333_A_AT, 1386913_AT, 1373421_AT, 1374769_AT, 1370082_AT, 1369262_AT, 1372466_AT, 1387952_A_AT, 1387219_AT, 1370989_AT, 1390659_AT, 1389759_AT, 1368921_A_AT	385	142	8763	2.08376	1	0.205995	32.4765
Biological Process	6874	cellular calcium ion homeostasis	0.0222286	1370957_AT, 1382027_AT, 1370198_AT, 1373140_AT, 1390325_AT, 1369815_AT, 1367973_AT, 1370603_A_AT, 1383489_AT, 1370082_AT, 1369173_AT, 1387219_AT, 1370423_AT, 1368742_AT, 1369953_A_AT, 1368975_AT, 1390798_AT, 1372706_AT	385	159	8763	2.00412	1	0.20885	32.9924
Biological Process	48878	chemical homeostasis	0.0227412	1367559_AT, 1367887_AT, 1398892_AT, 1369815_AT, 1389512_AT, 1387566_AT, 1370333_A_AT, 1367973_AT, 1367802_AT, 1370603_A_AT, 1368418_A_AT, 1383489_AT, 1384381_AT, 1369173_AT, 1370080_AT, 1370423_AT, 1368742_AT, 1388267_A_AT, 1368975_AT, 1390798_AT, 1370224_AT, 1370957_AT, 1382027_AT, 1370198_AT, 1373140_AT, 1390325_AT, 1383355_AT, 1382142_AT, 1371237_A_AT, 1371499_AT, 1370082_AT, 1368027_AT, 13684…	385	468	8763	1.50768	1	0.212441	33.6152
Biological Process	10324	membrane invagination	0.022902	1372082_AT, 1387068_AT, 1398246_S_AT, 1390389_AT, 1371769_AT, 1383355_AT, 1382142_AT, 1382692_AT, 1384381_AT, 1372466_AT, 1369382_AT, 1369953_A_AT, 1369387_AT, 1372097_AT, 1373575_AT, 1367850_AT, 1371079_AT, 1369204_AT	385	143	8763	2.06919	1	0.213066	33.8094
Biological Process	6897	endocytosis	0.022902	1372082_AT, 1387068_AT, 1398246_S_AT, 1390389_AT, 1371769_AT, 1383355_AT, 1382142_AT, 1382692_AT, 1384381_AT, 1372466_AT, 1369382_AT, 1369953_A_AT, 1369387_AT, 1372097_AT, 1373575_AT, 1367850_AT, 1371079_AT, 1369204_AT	385	143	8763	2.06919	1	0.213066	33.8094
Biological Process	9636	response to toxin	0.0229895	1377594_AT, 1384842_S_AT, 1388267_A_AT, 1392280_AT, 1388271_AT, 1387982_AT, 1368679_A_AT, 1371237_A_AT, 1382346_AT, 1376636_AT	385	65	8763	2.80136	1	0.213079	33.915
Biological Process	70201	regulation of establishment of protein localization	0.0230183	1377698_AT, 1398482_AT, 1369481_AT, 1368930_AT, 1389873_AT, 1367614_AT, 1376636_AT, 1372886_AT, 1369186_AT, 1370082_AT	385	95	8763	2.3959	1	0.212605	33.9497
Biological Process	51098	regulation of binding	0.0233411	1374468_AT, 1368308_AT, 1370080_AT, 1392655_AT, 1397845_AT, 1398482_AT, 1369481_AT, 1383131_AT, 1389873_AT, 1387202_AT, 1387982_AT, 1370082_AT	385	127	8763	2.15065	1	0.214556	34.3373
Biological Process	51047	positive regulation of secretion	0.0234331	1368186_A_AT, 1369481_AT, 1390325_AT, 1368658_AT, 1368930_AT, 1389873_AT, 1368975_AT, 1373575_AT, 1385590_AT, 1369186_AT, 1369272_AT, 1370082_AT	385	111	8763	2.2556	1	0.214599	34.4474
Biological Process	43408	regulation of MAPKKK cascade	0.0234331	1368637_AT, 1374468_AT, 1382027_AT, 1368186_A_AT, 1369953_A_AT, 1368658_AT, 1368010_AT, 1386940_AT, 1390798_AT, 1388145_AT, 1387982_AT, 1370603_A_AT	385	111	8763	2.2556	1	0.214599	34.4474
Biological Process	7565	female pregnancy	0.0244572	1370216_AT, 1372466_AT, 1387675_AT, 1387219_AT, 1390325_AT, 1386893_AT, 1387566_AT, 1370333_A_AT, 1368975_AT, 1376636_AT, 1370082_AT	385	96	8763	2.37094	1	0.222217	35.6609
Biological Process	35295	tube development	0.0246344	1370216_AT, 1387270_AT, 1388426_AT, 1371104_AT, 1370333_A_AT, 1386913_AT, 1373421_AT, 1374769_AT, 1370082_AT, 1391194_AT, 1369262_AT, 1387952_A_AT, 1372466_AT, 1387219_AT, 1370989_AT, 1390659_AT, 1389759_AT, 1376457_AT, 1367721_AT, 1368921_A_AT, 1376636_AT	385	230	8763	1.7813	1	0.222919	35.8687
Biological Process	10332	response to gamma radiation	0.0252758	1386987_AT, 1387969_AT, 1390798_AT, 1367973_AT, 1370603_A_AT, 1368270_AT	385	26	8763	4.37712	1	0.22733	36.6157
Biological Process	2467	germinal center formation	0.0255509	1398482_AT, 1377153_A_AT, 1375989_A_AT	385	6	8763	11.3805	1	0.228783	36.9336
Biological Process	44003	modification by symbiont of host morphology or physiology	0.0255509	1382531_AT, 1392280_AT, 1387982_AT	385	6	8763	11.3805	1	0.228783	36.9336
Biological Process	2448	mast cell mediated immunity	0.0255509	1380377_AT, 1368679_A_AT, 1382346_AT, 1369272_AT	385	6	8763	11.3805	1	0.228783	36.9336
Biological Process	51608	histamine transport	0.0255509	1380377_AT, 1368679_A_AT, 1382346_AT, 1369272_AT	385	6	8763	11.3805	1	0.228783	36.9336
Biological Process	32733	positive regulation of interleukin-10 production	0.0255509	1385832_S_AT, 1390529_AT, 1373575_AT, 1383407_AT	385	6	8763	11.3805	1	0.228783	36.9336
Biological Process	50798	activated T cell proliferation	0.0255509	1393347_AT, 1388046_AT, 1383131_AT	385	6	8763	11.3805	1	0.228783	36.9336
Biological Process	2921	negative regulation of humoral immune response	0.0255509	1368010_AT, 1367794_AT, 1372254_AT	385	6	8763	11.3805	1	0.228783	36.9336
Biological Process	45414	regulation of interleukin-8 biosynthetic process	0.0255509	1398482_AT, 1382531_AT, 1387982_AT	385	6	8763	11.3805	1	0.228783	36.9336
Biological Process	43303	mast cell degranulation	0.0255509	1380377_AT, 1368679_A_AT, 1382346_AT, 1369272_AT	385	6	8763	11.3805	1	0.228783	36.9336
Biological Process	2687	positive regulation of leukocyte migration	0.0256509	1392280_AT, 1387969_AT, 1387202_AT, 1369272_AT	385	15	8763	6.06961	1	0.228837	37.0487
Biological Process	2285	lymphocyte activation during immune response	0.0256509	1393347_AT, 1398482_AT, 1384852_AT, 1377669_AT, 1387202_AT	385	15	8763	6.06961	1	0.228837	37.0487
Biological Process	55074	calcium ion homeostasis	0.0266197	1370957_AT, 1382027_AT, 1370198_AT, 1373140_AT, 1390325_AT, 1369815_AT, 1367973_AT, 1370603_A_AT, 1383489_AT, 1370082_AT, 1369173_AT, 1387219_AT, 1370423_AT, 1368742_AT, 1369953_A_AT, 1368975_AT, 1390798_AT, 1372706_AT	385	163	8763	1.95494	1	0.235716	38.1543
Biological Process	43434	response to peptide hormone stimulus	0.0271496	1368835_AT, 1377594_AT, 1384842_S_AT, 1368669_AT, 1388426_AT, 1371104_AT, 1370530_A_AT, 1368605_AT, 1367802_AT, 1387354_AT, 1382346_AT, 1387219_AT, 1386987_AT, 1392280_AT, 1367712_AT, 1367614_AT, 1368679_A_AT, 1387982_AT, 1368270_AT, 1370224_AT	385	215	8763	1.79971	1	0.23909	38.7512
Biological Process	9266	response to temperature stimulus	0.0275248	1387219_AT, 1368490_AT, 1367577_AT, 1369665_A_AT, 1388721_AT, 1387566_AT, 1387969_AT, 1367973_AT, 1368679_A_AT, 1382346_AT, 1369262_AT	385	98	8763	2.32255	1	0.241235	39.1706
Biological Process	31328	positive regulation of cellular biosynthetic process	0.0280757	1377594_AT, 1368308_AT, 1371450_AT, 1398246_S_AT, 1393007_AT, 1387566_AT, 1370333_A_AT, 1379381_AT, 1384381_AT, 1367715_AT, 1374468_AT, 1370830_AT, 1392280_AT, 1383131_AT, 1387087_AT, 1372097_AT, 1367850_AT, 1370224_AT, 1376636_AT, 1367826_AT, 1374558_AT, 1388426_AT, 1368186_A_AT, 1398482_AT, 1387270_AT, 1382108_AT, 1387349_AT, 1383355_AT, 1371104_AT, 1368558_S_AT, 1368813_AT, 1382142_AT, 1387947…	385	592	8763	1.42256	1	0.244705	39.7814
Biological Process	45861	negative regulation of proteolysis	0.0286765	1367712_AT, 1386940_AT, 1389362_AT, 1367794_AT, 1372254_AT, 1376537_AT	385	27	8763	4.21501	1	0.248516	40.4409
Biological Process	70542	response to fatty acid	0.0305684	1368669_AT, 1388426_AT, 1392280_AT, 1371104_AT, 1387982_AT	385	16	8763	5.69026	1	0.261957	42.4735
Biological Process	32880	regulation of protein localization	0.0306552	1377698_AT, 1398482_AT, 1369481_AT, 1368930_AT, 1389873_AT, 1367802_AT, 1367614_AT, 1376636_AT, 1372886_AT, 1369186_AT, 1370082_AT	385	116	8763	2.15837	1	0.261798	42.5652
Biological Process	165	MAPKKK cascade	0.031451	1377594_AT, 1397845_AT, 1368186_A_AT, 1372016_AT, 1370603_A_AT, 1374769_AT, 1368980_AT, 1374468_AT, 1370830_AT, 1370989_AT, 1390798_AT, 1367679_AT, 1376636_AT	385	133	8763	2.05363	1	0.26687	43.3992
Biological Process	32535	regulation of cellular component size	0.0315063	1386925_AT, 1372064_AT, 1370957_AT, 1373140_AT, 1390325_AT, 1370333_A_AT, 1367802_AT, 1373421_AT, 1387276_AT, 1383489_AT, 1370082_AT, 1390687_AT, 1388460_AT, 1371785_AT, 1368658_AT, 1370301_AT, 1380636_AT, 1368975_AT, 1371414_AT, 1376636_AT	385	219	8763	1.76684	1	0.266465	43.4568
Biological Process	6796	phosphate metabolic process	0.0315114	1377594_AT, 1372016_AT, 1390389_AT, 1383519_AT, 1367802_AT, 1367936_AT, 1370603_A_AT, 1387276_AT, 1368980_AT, 1392961_AT, 1369393_AT, 1379448_AT, 1372466_AT, 1369382_AT, 1370830_AT, 1370422_AT, 1396112_AT, 1368010_AT, 1380019_AT, 1395187_AT, 1390798_AT, 1388784_AT, 1376636_AT, 1398449_AT, 1369204_AT, 1368693_AT, 1368835_AT, 1370216_AT, 1371363_AT, 1397845_AT, 1374565_AT, 1368186_A_AT, 1374861_AT,…	385	718	8763	1.36313	1	0.265696	43.462
Biological Process	10001	glial cell differentiation	0.0323215	1371450_AT, 1387893_AT, 1370830_AT, 1368658_AT, 1370333_A_AT, 1371414_AT, 1368679_A_AT, 1382346_AT	385	55	8763	2.89686	1	0.270783	44.2985
Biological Process	21782	glial cell development	0.032336	1371450_AT, 1370830_AT, 1368658_AT, 1371414_AT, 1368679_A_AT, 1382346_AT	385	28	8763	4.06447	1	0.270076	44.3132
Biological Process	6793	phosphorus metabolic process	0.0328845	1377594_AT, 1372016_AT, 1390389_AT, 1383519_AT, 1367802_AT, 1367936_AT, 1370603_A_AT, 1387276_AT, 1368980_AT, 1392961_AT, 1369393_AT, 1379448_AT, 1372466_AT, 1369382_AT, 1370830_AT, 1370422_AT, 1396112_AT, 1368010_AT, 1380019_AT, 1395187_AT, 1390798_AT, 1388784_AT, 1376636_AT, 1398449_AT, 1369204_AT, 1368693_AT, 1368835_AT, 1370216_AT, 1371363_AT, 1397845_AT, 1374565_AT, 1368186_A_AT, 1374861_AT,…	385	720	8763	1.35934	1	0.273213	44.8728
Biological Process	42063	gliogenesis	0.0329289	1371450_AT, 1387893_AT, 1370830_AT, 1368658_AT, 1370333_A_AT, 1371414_AT, 1367614_AT, 1368679_A_AT, 1382346_AT	385	70	8763	2.60126	1	0.272719	44.9178
Biological Process	19377	glycolipid catabolic process	0.0347468	1373222_AT, 1376790_AT, 1372706_AT	385	7	8763	9.75473	1	0.28478	46.7332
Biological Process	2864	regulation of acute inflammatory response to antigenic stimulus	0.0347468	1398246_S_AT, 1368000_AT, 1373575_AT, 1367850_AT, 1371079_AT	385	7	8763	9.75473	1	0.28478	46.7332
Biological Process	31295	T cell costimulation	0.0347468	1397271_AT, 1369025_AT, 1369953_A_AT	385	7	8763	9.75473	1	0.28478	46.7332
Biological Process	43306	positive regulation of mast cell degranulation	0.0347468	1368186_A_AT, 1373575_AT, 1369272_AT	385	7	8763	9.75473	1	0.28478	46.7332
Biological Process	50829	defense response to Gram-negative bacterium	0.0347468	1386987_AT, 1370154_AT, 1387982_AT	385	7	8763	9.75473	1	0.28478	46.7332
Biological Process	42517	positive regulation of tyrosine phosphorylation of Stat3 protein	0.0347468	1370957_AT, 1373140_AT, 1386987_AT, 1368658_AT, 1383489_AT	385	7	8763	9.75473	1	0.28478	46.7332
Biological Process	30449	regulation of complement activation	0.0347468	1387029_AT, 1367794_AT, 1372254_AT	385	7	8763	9.75473	1	0.28478	46.7332
Biological Process	31294	lymphocyte costimulation	0.0347468	1397271_AT, 1369025_AT, 1369953_A_AT	385	7	8763	9.75473	1	0.28478	46.7332
Biological Process	43302	positive regulation of leukocyte degranulation	0.0347468	1368186_A_AT, 1373575_AT, 1369272_AT	385	7	8763	9.75473	1	0.28478	46.7332
Biological Process	2883	regulation of hypersensitivity	0.0347468	1398246_S_AT, 1368000_AT, 1373575_AT, 1367850_AT, 1371079_AT	385	7	8763	9.75473	1	0.28478	46.7332
Biological Process	9612	response to mechanical stimulus	0.0352133	1368308_AT, 1368835_AT, 1372466_AT, 1370301_AT, 1370333_A_AT, 1387969_AT, 1367973_AT, 1387354_AT, 1392706_AT	385	71	8763	2.56462	1	0.287209	47.1897
Biological Process	42542	response to hydrogen peroxide	0.0352133	1377594_AT, 1368835_AT, 1370080_AT, 1397845_AT, 1368683_AT, 1370301_AT, 1387566_AT, 1367614_AT, 1387354_AT	385	71	8763	2.56462	1	0.287209	47.1897
Biological Process	6873	cellular ion homeostasis	0.0353018	1367559_AT, 1369815_AT, 1389512_AT, 1367802_AT, 1367973_AT, 1370603_A_AT, 1368418_A_AT, 1383489_AT, 1369173_AT, 1370423_AT, 1368742_AT, 1388267_A_AT, 1390798_AT, 1368975_AT, 1370957_AT, 1382027_AT, 1370198_AT, 1373140_AT, 1390325_AT, 1371237_A_AT, 1370082_AT, 1371499_AT, 1368027_AT, 1368419_AT, 1368420_AT, 1387219_AT, 1369953_A_AT, 1368658_AT, 1388271_AT, 1373222_AT, 1372706_AT	385	351	8763	1.55631	1	0.286989	47.276
Biological Process	14070	response to organic cyclic substance	0.0355774	1368835_AT, 1377594_AT, 1390383_AT, 1388426_AT, 1371104_AT, 1390529_AT, 1370333_A_AT, 1387354_AT, 1382346_AT, 1370082_AT, 1370377_AT, 1387952_A_AT, 1372466_AT, 1370080_AT, 1390659_AT, 1367614_AT, 1368679_A_AT, 1370224_AT, 1382680_AT, 1369698_AT, 1368921_A_AT, 1376636_AT	385	205	8763	1.77647	1	0.288068	47.5436
Biological Process	9891	positive regulation of biosynthetic process	0.0359183	1377594_AT, 1368308_AT, 1371450_AT, 1398246_S_AT, 1393007_AT, 1387566_AT, 1370333_A_AT, 1379381_AT, 1384381_AT, 1367715_AT, 1374468_AT, 1370830_AT, 1392280_AT, 1383131_AT, 1387087_AT, 1372097_AT, 1367850_AT, 1370224_AT, 1376636_AT, 1367826_AT, 1374558_AT, 1388426_AT, 1368186_A_AT, 1398482_AT, 1387270_AT, 1382108_AT, 1387349_AT, 1383355_AT, 1371104_AT, 1368558_S_AT, 1368813_AT, 1382142_AT, 1387947…	385	604	8763	1.3943	1	0.289587	47.8729
Biological Process	45471	response to ethanol	0.0363411	1367715_AT, 1386987_AT, 1387759_S_AT, 1371414_AT, 1370613_S_AT, 1367973_AT, 1387982_AT, 1368270_AT, 1370224_AT, 1369262_AT	385	87	8763	2.35459	1	0.291655	48.2785
Biological Process	1838	embryonic epithelial tube formation	0.0386506	1370989_AT, 1387219_AT, 1389759_AT, 1373421_AT, 1374769_AT, 1369262_AT	385	43	8763	3.17596	1	0.306443	50.4423
Biological Process	60429	epithelium development	0.0389812	1387279_AT, 1370216_AT, 1387270_AT, 1370333_A_AT, 1373421_AT, 1374769_AT, 1367709_AT, 1369262_AT, 1370082_AT, 1387952_A_AT, 1387219_AT, 1370830_AT, 1370989_AT, 1390659_AT, 1389759_AT, 1387087_AT, 1371248_AT, 1367614_AT, 1368921_A_AT	385	225	8763	1.71972	1	0.307786	50.7449
Biological Process	32270	positive regulation of cellular protein metabolic process	0.0396564	1370957_AT, 1373140_AT, 1398482_AT, 1368186_A_AT, 1380521_AT, 1370186_AT, 1368558_S_AT, 1370333_A_AT, 1382346_AT, 1383489_AT, 1370082_AT, 1386987_AT, 1367786_AT, 1369953_A_AT, 1368658_AT, 1368679_A_AT, 1387982_AT, 1377908_AT, 1376636_AT	385	208	8763	1.75085	1	0.311399	51.3576
Biological Process	8361	regulation of cell size	0.0403395	1372064_AT, 1370957_AT, 1373140_AT, 1390325_AT, 1370333_A_AT, 1367802_AT, 1373421_AT, 1387276_AT, 1370082_AT, 1383489_AT, 1390687_AT, 1371785_AT, 1368658_AT, 1370301_AT, 1380636_AT, 1368975_AT, 1376636_AT	385	173	8763	1.84193	1	0.315024	51.9702
Biological Process	30100	regulation of endocytosis	0.0405031	1398246_S_AT, 1368000_AT, 1371037_AT, 1373575_AT, 1367850_AT, 1367709_AT, 1371079_AT, 1382692_AT, 1370082_AT	385	58	8763	2.74702	1	0.315221	52.1158
Biological Process	55082	cellular chemical homeostasis	0.0409238	1367559_AT, 1369815_AT, 1389512_AT, 1367802_AT, 1367973_AT, 1370603_A_AT, 1368418_A_AT, 1383489_AT, 1369173_AT, 1370423_AT, 1368742_AT, 1388267_A_AT, 1390798_AT, 1368975_AT, 1370957_AT, 1382027_AT, 1370198_AT, 1373140_AT, 1390325_AT, 1371237_A_AT, 1370082_AT, 1371499_AT, 1368027_AT, 1368419_AT, 1368420_AT, 1387219_AT, 1369953_A_AT, 1368658_AT, 1388271_AT, 1373222_AT, 1372706_AT	385	356	8763	1.53445	1	0.317089	52.4884
Biological Process	19915	lipid storage	0.04177	1390383_AT, 1374976_A_AT, 1373222_AT, 1382680_AT, 1372706_AT	385	18	8763	5.05801	1	0.321686	53.2295
Biological Process	30168	platelet activation	0.04177	1390687_AT, 1368728_AT, 1368885_AT, 1370845_AT	385	18	8763	5.05801	1	0.321686	53.2295
Biological Process	33280	response to vitamin D	0.04177	1374731_AT, 1387566_AT, 1387969_AT, 1370082_AT	385	18	8763	5.05801	1	0.321686	53.2295
Biological Process	2685	regulation of leukocyte migration	0.04177	1392280_AT, 1387969_AT, 1387202_AT, 1369272_AT	385	18	8763	5.05801	1	0.321686	53.2295
Biological Process	42246	tissue regeneration	0.0421014	1387269_S_AT, 1398347_AT, 1387675_AT, 1368135_AT, 1370333_A_AT, 1371414_AT	385	44	8763	3.10378	1	0.322935	53.5167
Biological Process	51091	positive regulation of transcription factor activity	0.0421014	1374468_AT, 1383131_AT, 1389873_AT, 1387202_AT, 1387982_AT, 1370082_AT	385	44	8763	3.10378	1	0.322935	53.5167
Biological Process	45785	positive regulation of cell adhesion	0.043496	1393347_AT, 1383240_AT, 1369953_A_AT, 1380636_AT, 1369387_AT, 1367721_AT, 1367709_AT	385	59	8763	2.70046	1	0.330924	54.7073
Biological Process	7033	vacuole organization	0.0448834	1384381_AT, 1367651_AT, 1368215_AT, 1383355_AT, 1382142_AT, 1373222_AT, 1372706_AT	385	31	8763	3.67114	1	0.338735	55.8633
Biological Process	50714	positive regulation of protein secretion	0.0448834	1369481_AT, 1368930_AT, 1389873_AT, 1369186_AT, 1370082_AT	385	31	8763	3.67114	1	0.338735	55.8633
Biological Process	6957	complement activation, alternative pathway	0.0450074	1393219_AT, 1389470_AT, 1368000_AT, 1383392_AT, 1383391_A_AT	385	8	8763	8.53539	1	0.338603	55.9652
Biological Process	10953	regulation of protein maturation by peptide bond cleavage	0.0450074	1387029_AT, 1367794_AT, 1372254_AT	385	8	8763	8.53539	1	0.338603	55.9652
Biological Process	33005	positive regulation of mast cell activation	0.0450074	1368186_A_AT, 1373575_AT, 1369272_AT	385	8	8763	8.53539	1	0.338603	55.9652
Biological Process	45059	positive thymic T cell selection	0.0450074	1370904_AT, 1390798_AT, 1370603_A_AT, 1367679_AT	385	8	8763	8.53539	1	0.338603	55.9652
Biological Process	45824	negative regulation of innate immune response	0.0450074	1388149_AT, 1367794_AT, 1372254_AT	385	8	8763	8.53539	1	0.338603	55.9652
Biological Process	51222	positive regulation of protein transport	0.0457323	1369481_AT, 1368930_AT, 1389873_AT, 1376636_AT, 1369186_AT, 1370082_AT	385	45	8763	3.03481	1	0.342187	56.5567
Biological Process	51046	regulation of secretion	0.046208	1370957_AT, 1377698_AT, 1373140_AT, 1368186_A_AT, 1390325_AT, 1369481_AT, 1389873_AT, 1368259_AT, 1371081_AT, 1385590_AT, 1383489_AT, 1369272_AT, 1370082_AT, 1369186_AT, 1370080_AT, 1368658_AT, 1368930_AT, 1368975_AT, 1373575_AT, 1367614_AT	385	230	8763	1.68234	1	0.344207	56.9409
Biological Process	16310	phosphorylation	0.0463106	1377594_AT, 1372016_AT, 1390389_AT, 1383519_AT, 1367802_AT, 1367936_AT, 1370603_A_AT, 1387276_AT, 1368980_AT, 1392961_AT, 1369393_AT, 1379448_AT, 1372466_AT, 1369382_AT, 1370830_AT, 1370422_AT, 1380019_AT, 1395187_AT, 1390798_AT, 1388784_AT, 1376636_AT, 1369204_AT, 1368693_AT, 1368835_AT, 1370216_AT, 1397845_AT, 1374565_AT, 1368186_A_AT, 1374861_AT, 1387354_AT, 1382346_AT, 1370082_AT, 1398347_AT,…	385	597	8763	1.37252	1	0.343929	57.0233
Biological Process	50801	ion homeostasis	0.0464136	1367559_AT, 1369815_AT, 1389512_AT, 1367802_AT, 1367973_AT, 1370603_A_AT, 1368418_A_AT, 1383489_AT, 1369173_AT, 1370080_AT, 1370423_AT, 1368742_AT, 1388267_A_AT, 1390798_AT, 1368975_AT, 1370957_AT, 1382027_AT, 1370198_AT, 1373140_AT, 1390325_AT, 1371237_A_AT, 1370082_AT, 1371499_AT, 1368027_AT, 1368419_AT, 1368420_AT, 1387219_AT, 1369953_A_AT, 1368658_AT, 1388271_AT, 1373222_AT, 1372706_AT	385	381	8763	1.49351	1	0.343656	57.1059
Biological Process	2009	morphogenesis of an epithelium	0.047102	1370216_AT, 1387270_AT, 1370333_A_AT, 1373421_AT, 1374769_AT, 1370082_AT, 1369262_AT, 1387952_A_AT, 1387219_AT, 1370830_AT, 1370989_AT, 1390659_AT, 1389759_AT, 1368921_A_AT	385	142	8763	1.92347	1	0.346937	57.654
Biological Process	46638	positive regulation of alpha-beta T cell differentiation	0.0480392	1372466_AT, 1368186_A_AT, 1385832_S_AT, 1390529_AT, 1383407_AT	385	19	8763	4.7918	1	0.351676	58.3897
Biological Process	2711	positive regulation of T cell mediated immunity	0.0480392	1369953_A_AT, 1385832_S_AT, 1390798_AT, 1371440_AT, 1370603_A_AT, 1383407_AT, 1367595_S_AT	385	19	8763	4.7918	1	0.351676	58.3897
Biological Process	16052	carbohydrate catabolic process	0.0482012	1394614_AT, 1392171_AT, 1371894_AT, 1371363_AT, 1367737_AT, 1396231_AT, 1383519_AT, 1371727_AT, 1395265_AT, 1372706_AT	385	76	8763	2.3959	1	0.351737	58.5156
Biological Process	35148	tube lumen formation	0.0495441	1370989_AT, 1387219_AT, 1389759_AT, 1373421_AT, 1374769_AT, 1369262_AT	385	46	8763	2.96883	1	0.3588	59.5458
Biological Process	31668	cellular response to extracellular stimulus	0.0498881	1398347_AT, 1370080_AT, 1367651_AT, 1388426_AT, 1383240_AT, 1371104_AT, 1368558_S_AT, 1368679_A_AT, 1382346_AT	385	61	8763	2.61192	1	0.359909	59.8058
Biological Process	32868	response to insulin stimulus	0.0517896	1377594_AT, 1368835_AT, 1368669_AT, 1388426_AT, 1371104_AT, 1368605_AT, 1367802_AT, 1387354_AT, 1382346_AT, 1387219_AT, 1392280_AT, 1368679_A_AT, 1387982_AT, 1368270_AT	385	127	8763	1.97143	1	0.370059	61.2146
Biological Process	30036	actin cytoskeleton organization	0.0521256	1377594_AT, 1390687_AT, 1387153_AT, 1389371_AT, 1387856_AT, 1389512_AT, 1373252_AT, 1372569_AT, 1368558_S_AT, 1368605_AT, 1371414_AT, 1389210_AT, 1372404_AT	385	162	8763	1.8265	1	0.371065	61.4587
Biological Process	43410	positive regulation of MAPKKK cascade	0.0532892	1368637_AT, 1374468_AT, 1382027_AT, 1368658_AT, 1386940_AT, 1390798_AT, 1387982_AT, 1370603_A_AT	385	62	8763	2.56979	1	0.376784	62.2927
Biological Process	43085	positive regulation of catalytic activity	0.0544225	1368308_AT, 1377594_AT, 1387818_AT, 1372016_AT, 1370603_A_AT, 1368980_AT, 1390687_AT, 1372466_AT, 1381158_AT, 1370830_AT, 1370423_AT, 1367786_AT, 1386940_AT, 1390798_AT, 1375084_AT, 1376636_AT, 1379598_AT, 1397845_AT, 1368186_A_AT, 1370186_AT, 1389873_AT, 1370082_AT, 1368370_AT, 1369953_A_AT, 1367721_AT, 1377908_AT, 1367679_AT	385	407	8763	1.45402	1	0.382253	63.0886
Biological Process	46641	positive regulation of alpha-beta T cell proliferation	0.056222	1368186_A_AT, 1369953_A_AT, 1390798_AT, 1370603_A_AT	385	9	8763	7.58701	1	0.391344	64.3199
Biological Process	1909	leukocyte mediated cytotoxicity	0.056222	1398246_S_AT, 1368010_AT, 1384852_AT, 1377669_AT, 1367850_AT, 1371079_AT	385	9	8763	7.58701	1	0.391344	64.3199
Biological Process	43383	negative T cell selection	0.056222	1384842_S_AT, 1390798_AT, 1370603_A_AT, 1367679_AT	385	9	8763	7.58701	1	0.391344	64.3199
Biological Process	45060	negative thymic T cell selection	0.056222	1384842_S_AT, 1390798_AT, 1370603_A_AT, 1367679_AT	385	9	8763	7.58701	1	0.391344	64.3199
Biological Process	45830	positive regulation of isotype switching	0.056222	1377698_AT, 1390798_AT, 1370603_A_AT, 1370082_AT	385	9	8763	7.58701	1	0.391344	64.3199
Biological Process	43368	positive T cell selection	0.056222	1370904_AT, 1390798_AT, 1370603_A_AT, 1367679_AT	385	9	8763	7.58701	1	0.391344	64.3199
Biological Process	70613	regulation of protein processing	0.056222	1387029_AT, 1367794_AT, 1372254_AT	385	9	8763	7.58701	1	0.391344	64.3199
Biological Process	30198	extracellular matrix organization	0.0572864	1383290_AT, 1386879_AT, 1367866_AT, 1398482_AT, 1376457_AT, 1388145_AT, 1375989_A_AT, 1376636_AT	385	79	8763	2.30492	1	0.396248	65.0298
Biological Process	51247	positive regulation of protein metabolic process	0.0585011	1370957_AT, 1373140_AT, 1398482_AT, 1368186_A_AT, 1380521_AT, 1370186_AT, 1368558_S_AT, 1370333_A_AT, 1382346_AT, 1383489_AT, 1370082_AT, 1386987_AT, 1367786_AT, 1369953_A_AT, 1368658_AT, 1368679_A_AT, 1387982_AT, 1377908_AT, 1376636_AT	385	219	8763	1.66291	1	0.401904	65.8237
Biological Process	6508	proteolysis	0.0616104	1379248_AT, 1393657_AT, 1387029_AT, 1373025_AT, 1374778_AT, 1387893_AT, 1387818_AT, 1384186_AT, 1372254_AT, 1383241_AT, 1370885_AT, 1385411_AT, 1387005_AT, 1369262_AT, 1368167_AT, 1386899_AT, 1367786_AT, 1384841_AT, 1383392_AT, 1383391_A_AT, 1393219_AT, 1367651_AT, 1368215_AT, 1370220_AT, 1368430_AT, 1373037_AT, 1370186_AT, 1389873_AT, 1370215_AT, 1376652_AT, 1397808_AT, 1368280_AT, 1369186_AT, 1…	385	632	8763	1.33253	1	0.417552	67.779
Biological Process	45907	positive regulation of vasoconstriction	0.0618623	1377594_AT, 1368027_AT, 1390325_AT, 1368259_AT, 1368975_AT	385	21	8763	4.33544	1	0.417896	67.9328
Biological Process	7040	lysosome organization	0.0618623	1384381_AT, 1368215_AT, 1383355_AT, 1382142_AT, 1373222_AT, 1372706_AT	385	21	8763	4.33544	1	0.417896	67.9328
Biological Process	22407	regulation of cell-cell adhesion	0.0618623	1393347_AT, 1383240_AT, 1369953_A_AT, 1370082_AT	385	21	8763	4.33544	1	0.417896	67.9328
Biological Process	30099	myeloid cell differentiation	0.0638947	1372466_AT, 1380521_AT, 1367712_AT, 1372097_AT, 1368679_A_AT, 1370443_AT, 1382346_AT, 1369262_AT, 1370082_AT	385	81	8763	2.248	1	0.427502	69.1477
Biological Process	50868	negative regulation of T cell activation	0.0652678	1397845_AT, 1369953_A_AT, 1368010_AT, 1367679_AT, 1370082_AT	385	35	8763	3.25158	1	0.433558	69.9439
Biological Process	19229	regulation of vasoconstriction	0.0652678	1377594_AT, 1368027_AT, 1387219_AT, 1390325_AT, 1368259_AT, 1368975_AT	385	35	8763	3.25158	1	0.433558	69.9439
Biological Process	32940	secretion by cell	0.0670018	1368186_A_AT, 1398246_S_AT, 1370090_AT, 1383355_AT, 1384298_AT, 1387969_AT, 1377669_AT, 1382142_AT, 1371081_AT, 1382346_AT, 1369272_AT, 1384381_AT, 1390687_AT, 1370078_AT, 1384852_AT, 1380377_AT, 1367614_AT, 1367850_AT, 1368679_A_AT, 1371079_AT, 1390797_AT	385	187	8763	1.70404	1	0.44134	70.9216
Biological Process	30029	actin filament-based process	0.0674339	1377594_AT, 1390687_AT, 1387153_AT, 1389371_AT, 1387856_AT, 1389512_AT, 1373252_AT, 1372569_AT, 1368558_S_AT, 1368605_AT, 1371414_AT, 1389210_AT, 1372404_AT	385	169	8763	1.75085	1	0.442504	71.1606
Biological Process	19725	cellular homeostasis	0.0676401	1367559_AT, 1369815_AT, 1389512_AT, 1367802_AT, 1367973_AT, 1370603_A_AT, 1368418_A_AT, 1383489_AT, 1369173_AT, 1370423_AT, 1368742_AT, 1388267_A_AT, 1368930_AT, 1390798_AT, 1368975_AT, 1370957_AT, 1382027_AT, 1370198_AT, 1397845_AT, 1373140_AT, 1390325_AT, 1371237_A_AT, 1370082_AT, 1371499_AT, 1368027_AT, 1368419_AT, 1368420_AT, 1387219_AT, 1369953_A_AT, 1368658_AT, 1388271_AT, 1373222_AT, 13727…	385	418	8763	1.41576	1	0.442533	71.2739
Biological Process	9408	response to heat	0.0682734	1368490_AT, 1367577_AT, 1388721_AT, 1387566_AT, 1387969_AT, 1367973_AT, 1368679_A_AT, 1382346_AT	385	66	8763	2.41405	1	0.444684	71.6194
Biological Process	16331	morphogenesis of embryonic epithelium	0.0682734	1370989_AT, 1387219_AT, 1389759_AT, 1387270_AT, 1373421_AT, 1374769_AT, 1369262_AT	385	66	8763	2.41405	1	0.444684	71.6194
Biological Process	48585	negative regulation of response to stimulus	0.0682803	1398246_S_AT, 1372254_AT, 1370603_A_AT, 1370082_AT, 1368010_AT, 1388149_AT, 1369200_AT, 1367794_AT, 1390798_AT, 1367614_AT, 1367850_AT, 1371079_AT, 1384112_AT	385	99	8763	2.06919	1	0.443721	71.6232
Biological Process	32677	regulation of interleukin-8 production	0.068288	1398482_AT, 1382531_AT, 1387982_AT	385	10	8763	6.82831	1	0.442766	71.6273
Biological Process	32673	regulation of interleukin-4 production	0.068288	1374558_AT, 1385832_S_AT, 1390529_AT, 1383407_AT	385	10	8763	6.82831	1	0.442766	71.6273
Biological Process	42516	regulation of tyrosine phosphorylation of Stat3 protein	0.068288	1370957_AT, 1373140_AT, 1386987_AT, 1368658_AT, 1383489_AT	385	10	8763	6.82831	1	0.442766	71.6273
Biological Process	45911	positive regulation of DNA recombination	0.068288	1377698_AT, 1390798_AT, 1370603_A_AT, 1370082_AT	385	10	8763	6.82831	1	0.442766	71.6273
Biological Process	22409	positive regulation of cell-cell adhesion	0.068288	1393347_AT, 1383240_AT, 1369953_A_AT	385	10	8763	6.82831	1	0.442766	71.6273
Biological Process	32870	cellular response to hormone stimulus	0.0693577	1377594_AT, 1368835_AT, 1379598_AT, 1368669_AT, 1388426_AT, 1368558_S_AT, 1371104_AT, 1368605_AT, 1367802_AT, 1387354_AT, 1368370_AT, 1370224_AT, 1368270_AT	385	134	8763	1.86844	1	0.447039	72.2019
Biological Process	46637	regulation of alpha-beta T cell differentiation	0.0693905	1372466_AT, 1368186_A_AT, 1385832_S_AT, 1390529_AT, 1383407_AT	385	22	8763	4.13837	1	0.446209	72.2194
Biological Process	8285	negative regulation of cell proliferation	0.0710999	1370216_AT, 1369979_AT, 1398246_S_AT, 1389512_AT, 1388392_AT, 1373421_AT, 1377916_AT, 1370082_AT, 1371499_AT, 1372070_AT, 1372466_AT, 1370080_AT, 1387219_AT, 1387995_A_AT, 1369953_A_AT, 1386940_AT, 1368010_AT, 1367850_AT, 1377198_AT, 1371079_AT	385	244	8763	1.58581	1	0.453516	73.1144
Biological Process	43388	positive regulation of DNA binding	0.0762204	1374468_AT, 1383131_AT, 1389873_AT, 1387202_AT, 1387982_AT, 1370082_AT	385	52	8763	2.62627	1	0.476693	75.6351
Biological Process	30162	regulation of proteolysis	0.0762204	1387029_AT, 1367712_AT, 1386940_AT, 1389362_AT, 1367794_AT, 1372254_AT, 1376537_AT	385	52	8763	2.62627	1	0.476693	75.6351
Biological Process	6022	aminoglycan metabolic process	0.0769886	1394614_AT, 1392171_AT, 1371894_AT, 1396231_AT, 1373222_AT, 1395265_AT, 1372706_AT	385	37	8763	3.07582	1	0.479217	75.9934
Biological Process	6916	anti-apoptosis	0.0779197	1374468_AT, 1368308_AT, 1397845_AT, 1367577_AT, 1387087_AT, 1380636_AT, 1368482_AT, 1370333_A_AT, 1367973_AT, 1389253_AT, 1376636_AT	385	137	8763	1.82753	1	0.482461	76.4211
Biological Process	33273	response to vitamin	0.078323	1388426_AT, 1390325_AT, 1371104_AT, 1387566_AT, 1387969_AT, 1367973_AT, 1370082_AT, 1387952_A_AT, 1374731_AT, 1390659_AT, 1368975_AT, 1371414_AT, 1368921_A_AT	385	102	8763	2.00833	1	0.483279	76.6041
Biological Process	43403	skeletal muscle regeneration	0.0811095	1387269_S_AT, 1387675_AT, 1370333_A_AT	385	11	8763	6.20756	1	0.494764	77.8324
Biological Process	10876	lipid localization	0.0835116	1384381_AT, 1390383_AT, 1372604_AT, 1367887_AT, 1374976_A_AT, 1398892_AT, 1368930_AT, 1383355_AT, 1367614_AT, 1382142_AT, 1373222_AT, 1382680_AT, 1372706_AT	385	121	8763	1.88108	1	0.504295	78.8421
Biological Process	2260	lymphocyte homeostasis	0.0856068	1397271_AT, 1384842_S_AT, 1368605_AT, 1370082_AT	385	24	8763	3.79351	1	0.512307	79.6872
Biological Process	7259	JAK-STAT cascade	0.0856068	1368835_AT, 1370957_AT, 1373140_AT, 1368658_AT, 1370224_AT, 1387354_AT, 1383489_AT	385	24	8763	3.79351	1	0.512307	79.6872
Biological Process	33623	regulation of integrin activation	0.0857258	1390687_AT, 1369953_A_AT	385	2	8763	22.761	1	0.511784	79.7342
Biological Process	1868	regulation of complement activation, lectin pathway	0.0857258	1367794_AT, 1372254_AT	385	2	8763	22.761	1	0.511784	79.7342
Biological Process	2890	negative regulation of immunoglobulin mediated immune response	0.0857258	1398246_S_AT, 1368010_AT, 1367850_AT, 1371079_AT	385	2	8763	22.761	1	0.511784	79.7342
Biological Process	2266	follicular dendritic cell activation	0.0857258	1398482_AT, 1375989_A_AT	385	2	8763	22.761	1	0.511784	79.7342
Biological Process	2430	complement receptor mediated signaling pathway	0.0857258	1369173_AT, 1368742_AT	385	2	8763	22.761	1	0.511784	79.7342
Biological Process	2752	cell surface pattern recognition receptor signaling pathway	0.0857258	1392280_AT, 1382692_AT	385	2	8763	22.761	1	0.511784	79.7342
Biological Process	34435	cholesterol esterification	0.0857258	1367887_AT, 1374976_A_AT	385	2	8763	22.761	1	0.511784	79.7342
Biological Process	14896	muscle hypertrophy	0.0857258	1370219_AT, 1370333_A_AT	385	2	8763	22.761	1	0.511784	79.7342
Biological Process	2291	T cell activation via T cell receptor contact with antigen bound to MHC molecule on antigen presenting cell	0.0857258	1393347_AT, 1387202_AT	385	2	8763	22.761	1	0.511784	79.7342
Biological Process	34433	steroid esterification	0.0857258	1367887_AT, 1374976_A_AT	385	2	8763	22.761	1	0.511784	79.7342
Biological Process	33625	positive regulation of integrin activation	0.0857258	1390687_AT, 1369953_A_AT	385	2	8763	22.761	1	0.511784	79.7342
Biological Process	33031	positive regulation of neutrophil apoptosis	0.0857258	1387952_A_AT, 1390659_AT, 1385590_AT, 1368921_A_AT	385	2	8763	22.761	1	0.511784	79.7342
Biological Process	1869	negative regulation of complement activation, lectin pathway	0.0857258	1367794_AT, 1372254_AT	385	2	8763	22.761	1	0.511784	79.7342
Biological Process	2713	negative regulation of B cell mediated immunity	0.0857258	1398246_S_AT, 1368010_AT, 1367850_AT, 1371079_AT	385	2	8763	22.761	1	0.511784	79.7342
Biological Process	2268	follicular dendritic cell differentiation	0.0857258	1398482_AT, 1375989_A_AT	385	2	8763	22.761	1	0.511784	79.7342
Biological Process	34434	sterol esterification	0.0857258	1367887_AT, 1374976_A_AT	385	2	8763	22.761	1	0.511784	79.7342
Biological Process	33029	regulation of neutrophil apoptosis	0.0857258	1387952_A_AT, 1390659_AT, 1385590_AT, 1368921_A_AT	385	2	8763	22.761	1	0.511784	79.7342
Biological Process	42113	B cell activation	0.0919649	1369979_AT, 1393641_AT, 1377698_AT, 1398482_AT, 1369953_A_AT, 1390798_AT, 1377198_AT, 1370603_A_AT	385	55	8763	2.48302	1	0.536762	82.061
Biological Process	2709	regulation of T cell mediated immunity	0.0942626	1369953_A_AT, 1385832_S_AT, 1390798_AT, 1371440_AT, 1370603_A_AT, 1383407_AT, 1367595_S_AT	385	25	8763	3.64177	1	0.544981	82.8525
Biological Process	46849	bone remodeling	0.0942626	1368215_AT, 1367942_AT, 1372404_AT, 1370082_AT	385	25	8763	3.64177	1	0.544981	82.8525
Biological Process	2823	negative regulation of adaptive immune response based on somatic recombination of immune receptors built from immunoglobulin superfamily domains	0.0945975	1398246_S_AT, 1368010_AT, 1390798_AT, 1370603_A_AT, 1367850_AT, 1371079_AT	385	12	8763	5.69026	1	0.54527	82.9651
Biological Process	6026	aminoglycan catabolic process	0.0945975	1394614_AT, 1392171_AT, 1371894_AT, 1396231_AT, 1395265_AT	385	12	8763	5.69026	1	0.54527	82.9651
Biological Process	30149	sphingolipid catabolic process	0.0945975	1373222_AT, 1376790_AT, 1372706_AT	385	12	8763	5.69026	1	0.54527	82.9651
Biological Process	2702	positive regulation of production of molecular mediator of immune response	0.0945975	1368555_AT, 1385832_S_AT, 1373575_AT, 1383407_AT	385	12	8763	5.69026	1	0.54527	82.9651
Biological Process	2820	negative regulation of adaptive immune response	0.0945975	1398246_S_AT, 1368010_AT, 1390798_AT, 1370603_A_AT, 1367850_AT, 1371079_AT	385	12	8763	5.69026	1	0.54527	82.9651
Biological Process	45191	regulation of isotype switching	0.0945975	1377698_AT, 1390798_AT, 1370603_A_AT, 1370082_AT	385	12	8763	5.69026	1	0.54527	82.9651
Biological Process	50869	negative regulation of B cell activation	0.0945975	1384842_S_AT, 1398246_S_AT, 1369953_A_AT, 1367850_AT, 1371079_AT	385	12	8763	5.69026	1	0.54527	82.9651
Biological Process	32269	negative regulation of cellular protein metabolic process	0.0956915	1382027_AT, 1370186_AT, 1372254_AT, 1370603_A_AT, 1370082_AT, 1367786_AT, 1383413_AT, 1368010_AT, 1389362_AT, 1386940_AT, 1367712_AT, 1367794_AT, 1376537_AT, 1390798_AT	385	161	8763	1.69647	1	0.548564	83.328
Biological Process	187	activation of MAPK activity	0.0975578	1377594_AT, 1397845_AT, 1368186_A_AT, 1390798_AT, 1370603_A_AT, 1368980_AT, 1367679_AT	385	56	8763	2.43868	1	0.554832	83.9302
Biological Process	32869	cellular response to insulin stimulus	0.0997813	1377594_AT, 1368835_AT, 1368669_AT, 1388426_AT, 1371104_AT, 1368605_AT, 1367802_AT, 1368270_AT, 1387354_AT	385	73	8763	2.18257	1	0.56236	84.621
Cellular Compartment	9986	cell surface	8.23569e-15	1387269_S_AT, 1370891_AT, 1384842_S_AT, 1377698_AT, 1371065_AT, 1386987_AT, 1392280_AT, 1386940_AT, 1373838_AT, 1373575_AT, 1381311_AT, 1377334_AT, 1387739_AT, 1398771_AT, 1382027_AT, 1373140_AT, 1388046_AT, 1369481_AT, 1387627_AT, 1390529_AT, 1381593_X_AT, 1369290_AT, 1371499_AT, 1369025_AT, 1390659_AT, 1393347_AT, 1371785_AT, 1367721_AT, 1370883_AT, 1387982_AT, 1377908_AT, 1367679_AT, 1398246_S…	358	305	7976	3.5793	2.60436e-12	2.60436e-12	1.10689e-11
Cellular Compartment	9897	external side of plasma membrane	6.52587e-14	1370891_AT, 1384842_S_AT, 1377698_AT, 1398246_S_AT, 1370603_A_AT, 1370483_AT, 1371065_AT, 1383489_AT, 1372466_AT, 1383240_AT, 1392280_AT, 1373575_AT, 1390798_AT, 1377334_AT, 1381311_AT, 1367850_AT, 1387739_AT, 1368921_A_AT, 1379692_AT, 1370822_AT, 1371033_AT, 1370957_AT, 1382027_AT, 1374558_AT, 1388046_AT, 1373140_AT, 1377943_AT, 1387627_AT, 1390529_AT, 1381593_X_AT, 1369290_AT, 1392334_AT, 13826…	358	150	7976	4.90145	2.06941e-11	1.03471e-11	8.7963e-11
Cellular Compartment	5764	lysosome	5.93135e-13	1374778_AT, 1390472_AT, 1398892_AT, 1370904_AT, 1368006_AT, 1371727_AT, 1371875_AT, 1367709_AT, 1387005_AT, 1370010_AT, 1375848_AT, 1374200_AT, 1386899_AT, 1384841_AT, 1388267_A_AT, 1377334_AT, 1370443_AT, 1374221_AT, 1370822_AT, 1367651_AT, 1368215_AT, 1368430_AT, 1370516_AT, 1377669_AT, 1381593_X_AT, 1367942_AT, 1397808_AT, 1371237_A_AT, 1371021_AT, 1368280_AT, 1392334_AT, 1394614_AT, 1372070_A…	358	152	7976	4.69039	1.88007e-10	6.26689e-11	7.99194e-10
Cellular Compartment	323	lytic vacuole	5.93135e-13	1374778_AT, 1390472_AT, 1398892_AT, 1370904_AT, 1368006_AT, 1371727_AT, 1371875_AT, 1367709_AT, 1387005_AT, 1370010_AT, 1375848_AT, 1374200_AT, 1386899_AT, 1384841_AT, 1388267_A_AT, 1377334_AT, 1370443_AT, 1374221_AT, 1370822_AT, 1367651_AT, 1368215_AT, 1368430_AT, 1370516_AT, 1377669_AT, 1381593_X_AT, 1367942_AT, 1397808_AT, 1371237_A_AT, 1371021_AT, 1368280_AT, 1392334_AT, 1394614_AT, 1372070_A…	358	152	7976	4.69039	1.88007e-10	6.26689e-11	7.99194e-10
Cellular Compartment	5773	vacuole	2.62834e-11	1391489_AT, 1374778_AT, 1390472_AT, 1398892_AT, 1370904_AT, 1368006_AT, 1371727_AT, 1371875_AT, 1367709_AT, 1387005_AT, 1370010_AT, 1375848_AT, 1374200_AT, 1386899_AT, 1384841_AT, 1388267_A_AT, 1377334_AT, 1370443_AT, 1374221_AT, 1370822_AT, 1367651_AT, 1368215_AT, 1368430_AT, 1370516_AT, 1377669_AT, 1381593_X_AT, 1367942_AT, 1397808_AT, 1371237_A_AT, 1371021_AT, 1368280_AT, 1392334_AT, 1394614_A…	358	185	7976	3.97415	8.33184e-09	2.08296e-09	3.54177e-08
Cellular Compartment	5886	plasma membrane	6.61694e-10	1370891_AT, 1387269_S_AT, 1391489_AT, 1387029_AT, 1369979_AT, 1384842_S_AT, 1368006_AT, 1368605_AT, 1386913_AT, 1370383_S_AT, 1374769_AT, 1367709_AT, 1385590_AT, 1368418_A_AT, 1368980_AT, 1370010_AT, 1367715_AT, 1369173_AT, 1370830_AT, 1370423_AT, 1376675_AT, 1392280_AT, 1388164_AT, 1379344_AT, 1388784_AT, 1375633_AT, 1398771_AT, 1376636_AT, 1382027_AT, 1388046_AT, 1367574_AT, 1382142_AT, 1372423…	358	2101	7976	1.55881	2.09757e-07	4.19514e-08	8.91653e-07
Cellular Compartment	44459	plasma membrane part	1.02796e-07	1370891_AT, 1387269_S_AT, 1384842_S_AT, 1368006_AT, 1386913_AT, 1370383_S_AT, 1374769_AT, 1368418_A_AT, 1370830_AT, 1370423_AT, 1392280_AT, 1388164_AT, 1379344_AT, 1376636_AT, 1382027_AT, 1388046_AT, 1382142_AT, 1371440_AT, 1372423_AT, 1389177_AT, 1382346_AT, 1369025_AT, 1398347_AT, 1368419_AT, 1390659_AT, 1368981_AT, 1367721_AT, 1387982_AT, 1367679_AT, 1370973_AT, 1387068_AT, 1371575_AT, 1389512…	358	1219	7976	1.69974	3.25857e-05	5.43102e-06	0.00013852
Cellular Compartment	42611	MHC protein complex	7.04708e-07	1371033_AT, 1370822_AT, 1370429_AT, 1388212_A_AT, 1370904_AT, 1381593_X_AT, 1370383_S_AT, 1371440_AT, 1388255_X_AT, 1392334_AT, 1367595_S_AT, 1371065_AT, 1370428_X_AT, 1371123_X_AT, 1388164_AT, 1370882_AT, 1377334_AT, 1371210_S_AT, 1370883_AT	358	25	7976	8.91173	0.000223368	3.19127e-05	0.000949611
Cellular Compartment	42613	MHC class II protein complex	1.01067e-06	1370822_AT, 1371033_AT, 1370904_AT, 1381593_X_AT, 1370882_AT, 1377334_AT, 1370383_S_AT, 1370883_AT, 1392334_AT, 1371065_AT	358	6	7976	22.2793	0.000320333	4.00472e-05	0.0013619
Cellular Compartment	31224	intrinsic to membrane	2.64988e-06	1370891_AT, 1387269_S_AT, 1384842_S_AT, 1373309_AT, 1368135_AT, 1376321_AT, 1368006_AT, 1373224_AT, 1386913_AT, 1370383_S_AT, 1367709_AT, 1385590_AT, 1368418_A_AT, 1370010_AT, 1367715_AT, 1369173_AT, 1370830_AT, 1372755_AT, 1376675_AT, 1392280_AT, 1368930_AT, 1388164_AT, 1373838_AT, 1379344_AT, 1387389_AT, 1388784_AT, 1375633_AT, 1398771_AT, 1369204_AT, 1376636_AT, 1382027_AT, 1388046_AT, 1373204…	358	2597	7976	1.35546	0.000839661	9.33305e-05	0.00357074
Cellular Compartment	5576	extracellular region	5.02517e-06	1387269_S_AT, 1387029_AT, 1384842_S_AT, 1377698_AT, 1367887_AT, 1376435_AT, 1372254_AT, 1370885_AT, 1387969_AT, 1372640_AT, 1367595_S_AT, 1368418_A_AT, 1390687_AT, 1386987_AT, 1386940_AT, 1367765_AT, 1383391_A_AT, 1390112_AT, 1370220_AT, 1369481_AT, 1369665_A_AT, 1389873_AT, 1370215_AT, 1371440_AT, 1376652_AT, 1370832_AT, 1370845_AT, 1372301_AT, 1368419_AT, 1389470_AT, 1387675_AT, 1368420_AT, 139…	358	1069	7976	1.64646	0.00159172	0.000159286	0.00677136
Cellular Compartment	31226	intrinsic to plasma membrane	8.28973e-06	1370891_AT, 1387269_S_AT, 1370973_AT, 1376311_AT, 1368006_AT, 1370219_AT, 1370603_A_AT, 1368418_A_AT, 1383489_AT, 1369272_AT, 1384381_AT, 1372466_AT, 1383240_AT, 1386987_AT, 1387759_S_AT, 1383131_AT, 1373575_AT, 1390798_AT, 1379344_AT, 1368612_AT, 1376636_AT, 1379692_AT, 1370957_AT, 1382027_AT, 1374558_AT, 1373140_AT, 1388046_AT, 1391737_AT, 1387799_AT, 1383355_AT, 1368187_AT, 1382142_AT, 1370613…	358	341	7976	2.28673	0.00262441	0.000238867	0.0111701
Cellular Compartment	16021	integral to membrane	1.63283e-05	1384842_S_AT, 1368135_AT, 1373309_AT, 1376321_AT, 1368006_AT, 1373224_AT, 1386913_AT, 1370383_S_AT, 1367709_AT, 1385590_AT, 1370010_AT, 1367715_AT, 1369173_AT, 1370830_AT, 1372755_AT, 1376675_AT, 1392280_AT, 1368930_AT, 1388164_AT, 1373838_AT, 1379344_AT, 1387389_AT, 1388784_AT, 1375633_AT, 1398771_AT, 1376636_AT, 1382027_AT, 1388046_AT, 1373204_AT, 1374280_AT, 1382142_AT, 1372423_AT, 1389177_AT,…	358	2484	7976	1.3364	0.00516273	0.000431249	0.0220006
Cellular Compartment	43235	receptor complex	2.0616e-05	1370957_AT, 1382027_AT, 1388046_AT, 1368186_A_AT, 1373140_AT, 1368490_AT, 1382346_AT, 1383489_AT, 1372466_AT, 1393347_AT, 1386987_AT, 1383240_AT, 1383131_AT, 1368010_AT, 1368612_AT, 1368679_A_AT, 1387982_AT, 1388784_AT, 1376636_AT	358	96	7976	3.71322	0.00651403	0.000502592	0.0277771
Cellular Compartment	44421	extracellular region part	5.47852e-05	1387029_AT, 1367887_AT, 1372254_AT, 1387969_AT, 1368418_A_AT, 1367595_S_AT, 1386987_AT, 1386940_AT, 1367765_AT, 1390112_AT, 1369665_A_AT, 1369481_AT, 1370215_AT, 1371440_AT, 1370845_AT, 1370832_AT, 1368419_AT, 1368420_AT, 1389470_AT, 1390659_AT, 1386893_AT, 1370301_AT, 1367794_AT, 1367614_AT, 1368490_AT, 1369815_AT, 1370333_A_AT, 1367973_AT, 1389123_AT, 1367866_AT, 1367712_AT, 1371037_AT, 1388145…	358	620	7976	1.79672	0.0172175	0.00123976	0.0737995
Cellular Compartment	5615	extracellular space	7.83559e-05	1387029_AT, 1368490_AT, 1367887_AT, 1369815_AT, 1370333_A_AT, 1372254_AT, 1387969_AT, 1367973_AT, 1368418_A_AT, 1367595_S_AT, 1389123_AT, 1367866_AT, 1386987_AT, 1386940_AT, 1367765_AT, 1371037_AT, 1388145_AT, 1368612_AT, 1372064_AT, 1392171_AT, 1369665_A_AT, 1369481_AT, 1370215_AT, 1371440_AT, 1389581_AT, 1370832_AT, 1370082_AT, 1368419_AT, 1368420_AT, 1387219_AT, 1389470_AT, 1392172_AT, 1386893…	358	444	7976	1.95697	0.0245338	0.00165462	0.105535
Cellular Compartment	5887	integral to plasma membrane	0.000201923	1370973_AT, 1368006_AT, 1370219_AT, 1370603_A_AT, 1383489_AT, 1369272_AT, 1384381_AT, 1372466_AT, 1383240_AT, 1386987_AT, 1383131_AT, 1387759_S_AT, 1373575_AT, 1379344_AT, 1390798_AT, 1368612_AT, 1376636_AT, 1379692_AT, 1370957_AT, 1382027_AT, 1374558_AT, 1373140_AT, 1388046_AT, 1391737_AT, 1387799_AT, 1383355_AT, 1368187_AT, 1382142_AT, 1370613_S_AT, 1372423_AT, 1389177_AT, 1382346_AT, 1398347_A…	358	319	7976	2.09523	0.06201	0.00399301	0.271755
Cellular Compartment	8305	integrin complex	0.000312402	1382027_AT, 1393347_AT, 1388046_AT, 1383240_AT, 1383131_AT, 1368679_A_AT, 1368612_AT, 1382346_AT	358	22	7976	7.08888	0.0942997	0.00580935	0.420151
Cellular Compartment	10008	endosome membrane	0.00091967	1377594_AT, 1374200_AT, 1371769_AT, 1382531_AT, 1370904_AT, 1370882_AT, 1371440_AT, 1367709_AT, 1367595_S_AT, 1374221_AT	358	36	7976	4.95096	0.252985	0.0160733	1.2322
Cellular Compartment	44440	endosomal part	0.00091967	1377594_AT, 1374200_AT, 1371769_AT, 1382531_AT, 1370904_AT, 1370882_AT, 1371440_AT, 1367709_AT, 1367595_S_AT, 1374221_AT	358	36	7976	4.95096	0.252985	0.0160733	1.2322
Cellular Compartment	5770	late endosome	0.00153654	1371033_AT, 1374200_AT, 1368430_AT, 1370904_AT, 1384852_AT, 1370882_AT, 1377669_AT, 1367709_AT, 1370010_AT, 1367679_AT, 1371065_AT, 1374221_AT	358	50	7976	4.01028	0.385814	0.0253293	2.0508
Cellular Compartment	5765	lysosomal membrane	0.00155138	1374200_AT, 1370516_AT, 1370904_AT, 1368006_AT, 1370882_AT, 1383658_AT, 1370010_AT, 1374221_AT	358	20	7976	6.6838	0.388701	0.0243081	2.07042
Cellular Compartment	5768	endosome	0.00207361	1377594_AT, 1387068_AT, 1386410_AT, 1371769_AT, 1370904_AT, 1370530_A_AT, 1367709_AT, 1367595_S_AT, 1371065_AT, 1370010_AT, 1374200_AT, 1370830_AT, 1368167_AT, 1387739_AT, 1374221_AT, 1371033_AT, 1368430_AT, 1377669_AT, 1371440_AT, 1369290_AT, 1392737_AT, 1382531_AT, 1384852_AT, 1370882_AT, 1377908_AT, 1367679_AT	358	221	7976	2.11704	0.482122	0.0308483	2.75839
Cellular Compartment	45121	membrane raft	0.00344812	1370891_AT, 1384842_S_AT, 1395663_AT, 1368490_AT, 1383355_AT, 1382142_AT, 1382346_AT, 1369262_AT, 1367715_AT, 1384381_AT, 1372466_AT, 1370080_AT, 1369953_A_AT, 1383131_AT, 1367721_AT, 1380377_AT, 1368679_A_AT, 1387982_AT, 1377908_AT	358	153	7976	2.32986	0.665441	0.0485519	4.54781
Cellular Compartment	31091	platelet alpha granule	0.0071804	1382027_AT, 1367712_AT, 1367794_AT, 1370333_A_AT, 1372254_AT, 1371037_AT, 1371499_AT, 1370082_AT	358	51	7976	3.4948	0.898165	0.0945486	9.25411
Cellular Compartment	46658	anchored to plasma membrane	0.0089629	1370891_AT, 1387269_S_AT, 1368419_AT, 1368420_AT, 1376311_AT, 1369953_A_AT, 1368418_A_AT	358	19	7976	5.86298	0.942389	0.11212	11.4252
Cellular Compartment	5771	multivesicular body	0.014468	1371033_AT, 1370904_AT, 1370882_AT, 1367679_AT, 1371065_AT	358	12	7976	7.42644	0.990146	0.168725	17.8304
Cellular Compartment	5774	vacuolar membrane	0.0159021	1391489_AT, 1374200_AT, 1370516_AT, 1370904_AT, 1368006_AT, 1370882_AT, 1383658_AT, 1370010_AT, 1374221_AT	358	46	7976	3.39033	0.993789	0.177529	19.4271
Cellular Compartment	31225	anchored to membrane	0.0237514	1387269_S_AT, 1370891_AT, 1376311_AT, 1368490_AT, 1370530_A_AT, 1377669_AT, 1368418_A_AT, 1390738_AT, 1368419_AT, 1368420_AT, 1369953_A_AT, 1384852_AT, 1369200_AT, 1384112_AT, 1369204_AT	358	109	7976	2.24837	0.999509	0.245895	27.6691
Cellular Compartment	16323	basolateral plasma membrane	0.0272353	1370216_AT, 1371575_AT, 1387799_AT, 1370603_A_AT, 1387952_A_AT, 1370830_AT, 1368754_AT, 1390659_AT, 1374731_AT, 1383240_AT, 1393682_AT, 1390798_AT, 1367721_AT, 1367614_AT, 1368612_AT, 1369698_AT, 1368921_A_AT, 1376636_AT	358	177	7976	1.88808	0.999842	0.268472	31.0711
Cellular Compartment	1726	ruffle	0.0276724	1390687_AT, 1371785_AT, 1367661_AT, 1368558_S_AT, 1386913_AT, 1368605_AT, 1389210_AT	358	52	7976	2.99914	0.999863	0.264167	31.4872
Cellular Compartment	44437	vacuolar part	0.0276724	1391489_AT, 1374200_AT, 1370516_AT, 1370904_AT, 1368006_AT, 1370882_AT, 1383658_AT, 1370010_AT, 1374221_AT	358	52	7976	2.99914	0.999863	0.264167	31.4872
Cellular Compartment	31093	platelet alpha granule lumen	0.0288024	1367712_AT, 1367794_AT, 1370333_A_AT, 1372254_AT, 1371037_AT, 1370082_AT	358	39	7976	3.42759	0.999905	0.265683	32.5525
Cellular Compartment	60205	cytoplasmic membrane-bounded vesicle lumen	0.0348854	1367712_AT, 1367794_AT, 1370333_A_AT, 1372254_AT, 1371037_AT, 1370082_AT	358	41	7976	3.26039	0.999987	0.304485	38.0279
Cellular Compartment	43020	NADPH oxidase complex	0.0361323	1391737_AT, 1373932_AT, 1370219_AT, 1379344_AT	358	7	7976	9.54828	0.999991	0.305499	39.0982
Cellular Compartment	45335	phagocytic vesicle	0.0467736	1384381_AT, 1391489_AT, 1383355_AT, 1382142_AT, 1370010_AT	358	8	7976	8.35475	1	0.368816	47.5602
Cellular Compartment	42612	MHC class I protein complex	0.0506108	1370429_AT, 1388212_A_AT, 1370428_X_AT, 1371123_X_AT, 1388164_AT, 1371210_S_AT, 1371440_AT, 1388255_X_AT, 1367595_S_AT	358	19	7976	4.69039	1	0.383829	50.3345
Cellular Compartment	31252	cell leading edge	0.0508248	1390687_AT, 1383917_AT, 1371785_AT, 1367661_AT, 1367574_AT, 1368558_S_AT, 1370530_A_AT, 1386913_AT, 1368605_AT, 1371414_AT, 1389210_AT	358	124	7976	1.97639	1	0.376519	50.4851
Cellular Compartment	31983	vesicle lumen	0.0533497	1367712_AT, 1367794_AT, 1370333_A_AT, 1372254_AT, 1371037_AT, 1370082_AT	358	46	7976	2.906	1	0.382928	52.2308
Cellular Compartment	16324	apical plasma membrane	0.0555529	1371575_AT, 1386913_AT, 1377669_AT, 1390738_AT, 1371499_AT, 1387952_A_AT, 1370830_AT, 1368754_AT, 1390659_AT, 1386987_AT, 1384852_AT, 1380019_AT, 1368921_A_AT, 1376636_AT	358	126	7976	1.94502	1	0.38718	53.7074
Cellular Compartment	31012	extracellular matrix	0.0744624	1390112_AT, 1387946_AT, 1370333_A_AT, 1368885_AT, 1370845_AT, 1370082_AT, 1387952_A_AT, 1386879_AT, 1390659_AT, 1367712_AT, 1386940_AT, 1376457_AT, 1370301_AT, 1388145_AT, 1368657_AT, 1389306_AT, 1387197_AT, 1368921_A_AT	358	223	7976	1.59852	1	0.475608	64.7507
Cellular Compartment	30141	secretory granule	0.0761014	1387068_AT, 1382027_AT, 1387566_AT, 1372254_AT, 1370333_A_AT, 1377669_AT, 1370010_AT, 1370082_AT, 1371499_AT, 1367712_AT, 1367794_AT, 1384852_AT, 1371037_AT, 1370154_AT, 1372706_AT	358	187	7976	1.66797	1	0.474482	65.5827
Cellular Compartment	45177	apical part of cell	0.0787972	1371575_AT, 1368430_AT, 1386913_AT, 1377669_AT, 1367612_AT, 1390738_AT, 1371499_AT, 1387952_A_AT, 1370830_AT, 1368754_AT, 1390659_AT, 1386987_AT, 1384852_AT, 1380019_AT, 1368921_A_AT, 1376636_AT	358	170	7976	1.70371	1	0.478186	66.9116
Cellular Compartment	70022	transforming growth factor beta receptor complex	0.0875205	1372466_AT, 1376636_AT	358	2	7976	22.2793	1	0.507443	70.8932
Cellular Compartment	70435	Shc-EGFR complex	0.0875205	1377594_AT, 1370830_AT	358	2	7976	22.2793	1	0.507443	70.8932
Cellular Compartment	33257	Bcl3/NF-kappaB2 complex	0.0875205	1398482_AT, 1375989_A_AT	358	2	7976	22.2793	1	0.507443	70.8932
Cellular Compartment	5884	actin filament	0.0883341	1387856_AT, 1384298_AT, 1368558_S_AT, 1368605_AT, 1389210_AT	358	38	7976	2.93149	1	0.502429	71.241
Molecular Function	30246	carbohydrate binding	6.69002e-06	1387029_AT, 1385465_AT, 1369815_AT, 1383519_AT, 1371727_AT, 1367973_AT, 1371875_AT, 1370603_A_AT, 1372466_AT, 1379584_AT, 1392280_AT, 1390798_AT, 1368921_A_AT, 1392171_AT, 1382153_AT, 1388046_AT, 1387794_AT, 1368187_AT, 1382692_AT, 1394614_AT, 1371894_AT, 1387952_A_AT, 1386879_AT, 1390659_AT, 1368683_AT, 1367737_AT, 1369953_A_AT, 1389553_AT, 1376457_AT, 1371194_AT, 1388699_AT, 1395265_AT, 1372706…	363	252	8613	2.63636	0.00395267	0.00395267	0.00986205
Molecular Function	32403	protein complex binding	2.47215e-05	1377594_AT, 1398246_S_AT, 1370333_A_AT, 1379381_AT, 1390846_AT, 1367709_AT, 1367715_AT, 1383240_AT, 1386940_AT, 1371037_AT, 1373575_AT, 1367850_AT, 1376636_AT, 1382027_AT, 1368186_A_AT, 1388426_AT, 1380521_AT, 1371104_AT, 1368187_AT, 1382346_AT, 1384292_AT, 1386879_AT, 1368370_AT, 1373523_AT, 1393682_AT, 1387202_AT, 1368679_A_AT, 1371079_AT	363	211	8613	2.69884	0.0145287	0.00729093	0.0364385
Molecular Function	19955	cytokine binding	5.26279e-05	1370957_AT, 1369956_AT, 1384842_S_AT, 1369527_AT, 1373140_AT, 1369290_AT, 1383489_AT, 1367715_AT, 1392737_AT, 1372466_AT, 1386987_AT, 1367794_AT, 1383616_AT, 1388784_AT, 1367679_AT, 1376636_AT	363	74	8613	4.1683	0.0306762	0.0103318	0.0775567
Molecular Function	5178	integrin binding	0.000239694	1382027_AT, 1368186_A_AT, 1383240_AT, 1386940_AT, 1368187_AT, 1387202_AT, 1368679_A_AT, 1390846_AT, 1382346_AT	363	31	8613	6.12317	0.132306	0.0348569	0.352778
Molecular Function	5125	cytokine activity	0.00086225	1372064_AT, 1370957_AT, 1373140_AT, 1369481_AT, 1369665_A_AT, 1369815_AT, 1387969_AT, 1367973_AT, 1389581_AT, 1370832_AT, 1383489_AT, 1389123_AT, 1392172_AT, 1386893_AT, 1368658_AT	363	99	8613	3.1157	0.399908	0.0970918	1.26364
Molecular Function	1871	pattern binding	0.00133591	1387029_AT, 1388046_AT, 1369815_AT, 1368187_AT, 1367973_AT, 1370603_A_AT, 1382692_AT, 1394614_AT, 1371894_AT, 1387952_A_AT, 1372466_AT, 1390659_AT, 1392280_AT, 1376457_AT, 1371194_AT, 1390798_AT, 1395265_AT, 1368921_A_AT	363	104	8613	2.96591	0.546785	0.12357	1.95144
Molecular Function	30247	polysaccharide binding	0.00133591	1387029_AT, 1388046_AT, 1369815_AT, 1368187_AT, 1367973_AT, 1370603_A_AT, 1382692_AT, 1394614_AT, 1371894_AT, 1387952_A_AT, 1372466_AT, 1390659_AT, 1392280_AT, 1376457_AT, 1371194_AT, 1390798_AT, 1395265_AT, 1368921_A_AT	363	104	8613	2.96591	0.546785	0.12357	1.95144
Molecular Function	8009	chemokine activity	0.00159411	1372064_AT, 1389123_AT, 1392172_AT, 1369815_AT, 1387969_AT, 1367973_AT, 1370832_AT	363	31	8613	5.35777	0.611113	0.126218	2.32449
Molecular Function	5539	glycosaminoglycan binding	0.00171605	1387029_AT, 1388046_AT, 1369815_AT, 1368187_AT, 1367973_AT, 1370603_A_AT, 1394614_AT, 1371894_AT, 1387952_A_AT, 1372466_AT, 1390659_AT, 1392280_AT, 1376457_AT, 1371194_AT, 1390798_AT, 1395265_AT, 1368921_A_AT	363	93	8613	3.06158	0.63824	0.119352	2.50021
Molecular Function	42379	chemokine receptor binding	0.0018937	1372064_AT, 1389123_AT, 1392172_AT, 1369815_AT, 1387969_AT, 1367973_AT, 1370832_AT	363	32	8613	5.19034	0.674416	0.117222	2.75568
Molecular Function	4197	cysteine-type endopeptidase activity	0.00194357	1374778_AT, 1387818_AT, 1386899_AT, 1368430_AT, 1384841_AT, 1389873_AT, 1370885_AT, 1387005_AT, 1397808_AT, 1368280_AT, 1369262_AT, 1369186_AT	363	55	8613	3.88264	0.683904	0.108786	2.82728
Molecular Function	4713	protein tyrosine kinase activity	0.00200698	1368693_AT, 1370216_AT, 1374565_AT, 1368186_A_AT, 1390389_AT, 1382346_AT, 1398347_AT, 1370830_AT, 1369382_AT, 1370989_AT, 1382487_AT, 1380377_AT, 1368679_A_AT, 1388784_AT, 1369204_AT	363	109	8613	2.82986	0.695574	0.102481	2.91826
Molecular Function	1846	opsonin binding	0.0022712	1387029_AT, 1388046_AT, 1368742_AT, 1382692_AT	363	7	8613	13.5584	0.739742	0.106111	3.29648
Molecular Function	46983	protein dimerization activity	0.00286418	1368308_AT, 1367661_AT, 1370219_AT, 1367846_AT, 1390687_AT, 1372466_AT, 1370830_AT, 1368167_AT, 1386987_AT, 1387087_AT, 1383131_AT, 1379344_AT, 1388784_AT, 1370224_AT, 1387389_AT, 1376636_AT, 1367826_AT, 1371363_AT, 1382027_AT, 1388046_AT, 1389873_AT, 1368813_AT, 1370019_AT, 1370215_AT, 1370082_AT, 1367612_AT, 1368637_AT, 1392655_AT, 1387343_AT, 1393347_AT, 1373932_AT, 1388149_AT, 1390569_AT, 136…	363	493	8613	1.68449	0.816956	0.122447	4.14031
Molecular Function	5529	sugar binding	0.00306622	1392171_AT, 1382153_AT, 1387794_AT, 1385465_AT, 1383519_AT, 1371875_AT, 1371727_AT, 1382692_AT, 1386879_AT, 1368683_AT, 1367737_AT, 1379584_AT, 1389553_AT, 1388699_AT, 1372706_AT	363	145	8613	2.45455	0.837648	0.121778	4.42625
Molecular Function	16502	nucleotide receptor activity	0.00472568	1368754_AT, 1368728_AT, 1393682_AT, 1385590_AT, 1369272_AT	363	17	8613	6.97861	0.939447	0.170514	6.74491
Molecular Function	1614	purinergic nucleotide receptor activity	0.00472568	1368754_AT, 1368728_AT, 1393682_AT, 1385590_AT, 1369272_AT	363	17	8613	6.97861	0.939447	0.170514	6.74491
Molecular Function	1848	complement binding	0.00511841	1369173_AT, 1387029_AT, 1368742_AT, 1372254_AT	363	9	8613	10.5455	0.952064	0.172931	7.28593
Molecular Function	4175	endopeptidase activity	0.00658687	1374778_AT, 1387893_AT, 1387818_AT, 1370885_AT, 1383241_AT, 1387005_AT, 1369262_AT, 1368167_AT, 1386899_AT, 1384841_AT, 1367786_AT, 1383392_AT, 1383391_A_AT, 1393219_AT, 1367651_AT, 1368215_AT, 1368430_AT, 1370186_AT, 1389873_AT, 1397808_AT, 1368280_AT, 1369186_AT, 1389470_AT, 1387675_AT, 1370301_AT, 1368657_AT, 1369852_AT	363	278	8613	1.8777	0.980006	0.205575	9.28301
Molecular Function	19865	immunoglobulin binding	0.00708623	1386879_AT, 1398246_S_AT, 1373523_AT, 1373575_AT, 1367850_AT, 1371079_AT	363	10	8613	9.49091	0.985153	0.20855	9.95296
Molecular Function	3779	actin binding	0.0111612	1386925_AT, 1389371_AT, 1371575_AT, 1389512_AT, 1368207_AT, 1372569_AT, 1388596_AT, 1368558_S_AT, 1369290_AT, 1392737_AT, 1373490_AT, 1387856_AT, 1388460_AT, 1370830_AT, 1372195_AT, 1388496_AT, 1373252_AT, 1371414_AT, 1389210_AT	363	220	8613	1.94132	0.998699	0.295112	15.2501
Molecular Function	70011	peptidase activity, acting on L-amino acid peptides	0.0135944	1379248_AT, 1393657_AT, 1374778_AT, 1387893_AT, 1387818_AT, 1370885_AT, 1383241_AT, 1387005_AT, 1369262_AT, 1368167_AT, 1386899_AT, 1367786_AT, 1384841_AT, 1383392_AT, 1383391_A_AT, 1393219_AT, 1367651_AT, 1368215_AT, 1370220_AT, 1368430_AT, 1370186_AT, 1389873_AT, 1397808_AT, 1368280_AT, 1369186_AT, 1372301_AT, 1371325_AT, 1389470_AT, 1387675_AT, 1370301_AT, 1390569_AT, 1368657_AT, 1369852_AT	363	391	8613	1.63846	0.999697	0.333125	18.2729
Molecular Function	19899	enzyme binding	0.015377	1387269_S_AT, 1384842_S_AT, 1398369_AT, 1377698_AT, 1398892_AT, 1388596_AT, 1377835_AT, 1367802_AT, 1370603_A_AT, 1392961_AT, 1368980_AT, 1384381_AT, 1390687_AT, 1372466_AT, 1370080_AT, 1381158_AT, 1370830_AT, 1386987_AT, 1383131_AT, 1390798_AT, 1370224_AT, 1376636_AT, 1389371_AT, 1383355_AT, 1367574_AT, 1382142_AT, 1382346_AT, 1392655_AT, 1369953_A_AT, 1373252_AT, 1367794_AT, 1367721_AT, 1368679…	363	473	8613	1.55506	0.999896	0.353933	20.4234
Molecular Function	1608	nucleotide receptor activity, G-protein coupled	0.0153787	1368754_AT, 1368728_AT, 1393682_AT, 1369272_AT	363	13	8613	7.3007	0.999896	0.341006	20.4254
Molecular Function	45028	purinergic nucleotide receptor activity, G-protein coupled	0.0153787	1368754_AT, 1368728_AT, 1393682_AT, 1369272_AT	363	13	8613	7.3007	0.999896	0.341006	20.4254
Molecular Function	8233	peptidase activity	0.0160198	1379248_AT, 1393657_AT, 1374778_AT, 1387893_AT, 1387818_AT, 1383241_AT, 1370885_AT, 1387005_AT, 1369262_AT, 1368167_AT, 1386899_AT, 1367786_AT, 1384841_AT, 1383392_AT, 1383516_AT, 1383391_A_AT, 1393219_AT, 1367651_AT, 1368215_AT, 1370220_AT, 1368430_AT, 1370186_AT, 1389873_AT, 1397808_AT, 1368280_AT, 1369186_AT, 1392894_AT, 1372301_AT, 1371325_AT, 1387675_AT, 1389470_AT, 1386637_AT, 1370301_AT, 1…	363	416	8613	1.59703	0.99993	0.340104	21.1858
Molecular Function	19900	kinase binding	0.0161711	1384842_S_AT, 1367574_AT, 1367802_AT, 1370603_A_AT, 1392961_AT, 1390687_AT, 1372466_AT, 1392655_AT, 1381158_AT, 1369953_A_AT, 1383131_AT, 1367721_AT, 1390798_AT, 1387982_AT, 1370224_AT, 1377908_AT	363	176	8613	2.02221	0.999936	0.331119	21.3644
Molecular Function	19864	IgG binding	0.0161905	1398246_S_AT, 1373523_AT, 1373575_AT, 1367850_AT, 1371079_AT	363	5	8613	14.2364	0.999936	0.320588	21.3872
Molecular Function	46982	protein heterodimerization activity	0.0173679	1368308_AT, 1382027_AT, 1388046_AT, 1370219_AT, 1367846_AT, 1370082_AT, 1372466_AT, 1370830_AT, 1393347_AT, 1383131_AT, 1373932_AT, 1387087_AT, 1388149_AT, 1379344_AT, 1373222_AT, 1387389_AT, 1376636_AT, 1372706_AT	363	213	8613	1.89373	0.999969	0.328961	22.7628
Molecular Function	5044	scavenger receptor activity	0.0220575	1369025_AT, 1372064_AT, 1393917_AT, 1376435_AT, 1387946_AT	363	26	8613	4.56294	0.999998	0.386788	28.0223
Molecular Function	8329	pattern recognition receptor activity	0.023616	1387982_AT, 1382692_AT, 1383372_AT	363	6	8613	11.8636	0.999999	0.396675	29.6949
Molecular Function	43120	tumor necrosis factor binding	0.023616	1367715_AT, 1384842_S_AT, 1367794_AT	363	6	8613	11.8636	0.999999	0.396675	29.6949
Molecular Function	42803	protein homodimerization activity	0.0274813	1371363_AT, 1367661_AT, 1389873_AT, 1368813_AT, 1370019_AT, 1370215_AT, 1367846_AT, 1370082_AT, 1367612_AT, 1368637_AT, 1390687_AT, 1372466_AT, 1392655_AT, 1387343_AT, 1368167_AT, 1386987_AT, 1387087_AT, 1388149_AT, 1367614_AT, 1377908_AT, 1388784_AT, 1372706_AT	363	300	8613	1.66091	1	0.433824	33.6883
Molecular Function	5509	calcium ion binding	0.0309605	1387893_AT, 1367661_AT, 1387566_AT, 1384186_AT, 1383241_AT, 1388439_AT, 1367846_AT, 1368980_AT, 1367866_AT, 1389759_AT, 1372195_AT, 1371037_AT, 1381311_AT, 1370224_AT, 1367975_AT, 1392706_AT, 1390112_AT, 1368835_AT, 1367974_AT, 1368558_S_AT, 1368885_AT, 1387354_AT, 1371021_AT, 1370845_AT, 1375954_AT, 1368382_AT, 1395248_AT, 1393435_AT, 1370989_AT, 1385637_AT, 1395313_S_AT, 1370301_AT, 1371414_AT,…	363	562	8613	1.43546	1	0.462384	37.1008
Molecular Function	8234	cysteine-type peptidase activity	0.0311795	1374778_AT, 1387818_AT, 1386899_AT, 1368430_AT, 1384841_AT, 1389873_AT, 1370885_AT, 1387005_AT, 1397808_AT, 1368280_AT, 1369262_AT, 1369186_AT	363	88	8613	2.42665	1	0.453875	37.3101
Molecular Function	4866	endopeptidase inhibitor activity	0.033925	1383290_AT, 1377034_AT, 1377340_AT, 1368000_AT, 1367712_AT, 1386940_AT, 1367794_AT, 1368482_AT, 1372254_AT, 1370892_AT	363	106	8613	2.23842	1	0.471919	39.8788
Molecular Function	30414	peptidase inhibitor activity	0.0415354	1383290_AT, 1377034_AT, 1377340_AT, 1368000_AT, 1367712_AT, 1386940_AT, 1367794_AT, 1368482_AT, 1372254_AT, 1370892_AT	363	110	8613	2.15702	1	0.532818	46.4952
Molecular Function	50664	oxidoreductase activity, acting on NADH or NADPH, with oxygen as acceptor	0.0416981	1373932_AT, 1370219_AT, 1368915_AT, 1379344_AT	363	8	8613	8.89773	1	0.523653	46.629
Molecular Function	42802	identical protein binding	0.0465845	1367559_AT, 1374778_AT, 1384842_S_AT, 1367577_AT, 1367661_AT, 1383448_AT, 1367846_AT, 1369262_AT, 1390687_AT, 1375848_AT, 1372466_AT, 1370830_AT, 1368167_AT, 1386987_AT, 1384841_AT, 1387087_AT, 1388784_AT, 1371363_AT, 1382027_AT, 1374627_AT, 1389873_AT, 1368813_AT, 1370019_AT, 1370215_AT, 1397808_AT, 1368280_AT, 1370082_AT, 1367612_AT, 1368637_AT, 1392655_AT, 1387343_AT, 1388721_AT, 1388149_AT, 1…	363	561	8613	1.39572	1	0.553755	50.5033
Molecular Function	4180	carboxypeptidase activity	0.0493884	1371325_AT, 1372301_AT, 1370220_AT, 1390569_AT	363	20	8613	4.74545	1	0.565216	52.6064
Molecular Function	50839	cell adhesion molecule binding	0.0527435	1371575_AT, 1393347_AT, 1368207_AT, 1383131_AT, 1368612_AT	363	34	8613	3.4893	1	0.579775	55.0134
Molecular Function	1948	glycoprotein binding	0.0576575	1369025_AT, 1388046_AT, 1383131_AT, 1390798_AT, 1370603_A_AT, 1377908_AT	363	35	8613	3.38961	1	0.60354	58.3339
Molecular Function	42605	peptide antigen binding	0.0634152	1370822_AT, 1371033_AT, 1388149_AT, 1381593_X_AT, 1377334_AT, 1392334_AT, 1371065_AT	363	10	8613	7.11818	1	0.630087	61.9334
Molecular Function	8201	heparin binding	0.065319	1387029_AT, 1388046_AT, 1369815_AT, 1376457_AT, 1368187_AT, 1390798_AT, 1367973_AT, 1370603_A_AT	363	68	8613	2.44251	1	0.632025	63.0583
Molecular Function	8092	cytoskeletal protein binding	0.0660637	1386925_AT, 1371575_AT, 1368207_AT, 1389512_AT, 1388596_AT, 1367802_AT, 1373490_AT, 1387856_AT, 1370830_AT, 1388460_AT, 1372195_AT, 1389371_AT, 1372569_AT, 1368558_S_AT, 1377669_AT, 1382346_AT, 1369290_AT, 1392737_AT, 1387153_AT, 1388496_AT, 1373252_AT, 1384852_AT, 1367721_AT, 1371414_AT, 1389210_AT, 1368679_A_AT	363	373	8613	1.46308	1	0.627256	63.4898
Molecular Function	4620	phospholipase activity	0.0661768	1370080_AT, 1393435_AT, 1367887_AT, 1370530_A_AT, 1387566_AT, 1368980_AT	363	52	8613	2.73776	1	0.619045	63.5549
Molecular Function	5372	water transporter activity	0.075409	1386679_AT, 1368981_AT, 1386913_AT	363	11	8613	6.47107	1	0.660207	68.5206
Molecular Function	17124	SH3 domain binding	0.0813565	1387035_A_AT, 1380521_AT, 1368010_AT, 1370219_AT, 1384968_AT, 1374769_AT, 1368679_A_AT, 1382346_AT	363	72	8613	2.30682	1	0.680729	71.3774
Molecular Function	19981	interleukin-6 binding	0.0822972	1370957_AT, 1373140_AT, 1386987_AT, 1383489_AT	363	2	8613	23.7273	1	0.676909	71.8065
Molecular Function	4915	interleukin-6 receptor activity	0.0822972	1370957_AT, 1373140_AT, 1386987_AT, 1383489_AT	363	2	8613	23.7273	1	0.676909	71.8065
Molecular Function	4942	anaphylatoxin receptor activity	0.0822972	1369173_AT, 1368742_AT	363	2	8613	23.7273	1	0.676909	71.8065
Molecular Function	3823	antigen binding	0.0855843	1370822_AT, 1370891_AT, 1371033_AT, 1388149_AT, 1381593_X_AT, 1377334_AT, 1392334_AT, 1371065_AT	363	25	8613	3.79636	1	0.683819	73.2591
Molecular Function	15923	mannosidase activity	0.08805	1395248_AT, 1384186_AT, 1371875_AT, 1388699_AT	363	12	8613	5.93182	1	0.686812	74.3026
