# Supplementary material for: Transcriptomic responses to prion disease in rats
Source: BMC Genomics. 2015 Sep 5;16(1):682. doi: 10.1186/s12864-015-1884-7 (PMC4560926; doi:10.1186/s12864-015-1884-7)
Supplement: Additional file 4: Table S3. — Prion disease responsive probe sets conserved between mice and rats. Genes with significant differential expression (p < 0.05) and fold changes greater than 1.8 were selected from mice and rats. (XLSX 47 kb) [file 12864_2015_1884_MOESM4_ESM.xlsx]

## Sheet: Genes with conserved expression
Mice								Rats
			Fold Change		P-value					Fold Change			P-value
ID	Gene Symbol	T1	T2	T3	T1	T2	T3	ID	Gene Symbol	T1	T2	T3	T1	T2	T3
1416619_at	4632428N05Rik	0.960611	1.52567	2.21294	1	0.0312	0.00445	1374544_at	MGC112715	1.36699	1.66698	2.29795	0.138	0.0204	0.00109
1434719_at	A2m	1.00337	1.71003	3.6258	1	0.00758	0.000188	1367794_at	A2m	1.4215	1.60998	3.02851	0.21	0.024	9.46e-05
1421839_at	Abca1	1.0618	1.20719	2.64124	1	0.366	0.00365	1384381_at	Abca1	1.20031	1.73803	2.83217	0.559	0.107	0.0011
1421840_at	Abca1	1.12251	1.38771	2.63105	1	0.0206	0.000423
1450392_at	Abca1	1.08679	1.46173	2.999	1	0.0126	0.00125
1450065_at	Adcy7	1.15252	1.49694	2.00773	1	0.0882	0.0312	1379598_at		1.25698	1.65549	2.37992	0.22	0.00514	0.00315
1418204_s_at	Aif1	1.29265	2.65462	4.79412	1	0.000148	0.000109	1368558_s_at	Aif1	1.5431	2.55568	2.93232	0.123	0.00618	0.000682
1460330_at	Anxa3	1.03575	1.88257	3.1055	1	0.00114	0.00334	1367975_at	Anxa3	1.98109	2.74952	4.93902	0.137	0.00923	9.64e-05
								1367974_at	Anxa3	1.66822	2.47663	3.66558	0.0907	0.00587	0.0002
1425382_a_at	Aqp4	1.15429	1.46843	2.50642	1	0.201	0.000799	1368981_at	Aqp4	1.79491	1.3364	2.67943	0.122	0.509	0.00111
1434449_at	Aqp4	1.17338	1.45543	2.54895	1	0.112	0.000334
1447745_at	Aqp4	1.22543	1.48619	2.69074	1	0.0216	0.00299
1418687_at	Arc	1.17852	0.830195	0.542926	1	0.649	0.00899	1387068_at	Arc	1.28377	0.792534	0.398044	0.415	0.544	0.0182
1437072_at	Arhgap25	0.932363	1.23672	1.8441	1	0.19	0.0413	1388940_at	Arhgap25	1.01513	1.42224	1.97177	0.938	0.067	0.00123
1426454_at	Arhgdib	1.08552	1.3567	1.86508	1	0.0357	0.00271	1373881_at	Arhgdib	1.33522	1.76127	1.88037	0.139	0.00895	0.00182
1416226_at	Arpc1b, Gm5637	1.02034	1.6324	2.96263	1	0.0341	0.00034	1386925_at	Arpc1b	1.21744	1.78285	2.73223	0.303	0.0262	0.000569
1435036_at	Aspg	1.12631	1.47077	2.13193	1	0.107	0.000674	1387959_at	Aspg	1.09202	1.41866	1.86548	0.736	0.411	0.0393
1449289_a_at	B2m	1.3533	2.16598	3.16474	1	0.00584	0.000266	1371440_at	B2m	1.17502	1.34999	2.0394	0.355	0.042	0.000702
1452428_a_at	B2m	1.31955	2.07467	2.82864	1	0.00664	0.000431
1419004_s_at	Bcl2a1a, Bcl2a1b, Bcl2a1d	1.26036	2.24311	3.28049	1	0.00411	0.000167	1368482_at	Bcl2a1	1.30493	2.21499	2.4711	0.345	0.00635	0.00167
1451780_at	Blnk	1.29381	1.67857	2.6837	1	0.00614	0.000271	1393641_at	Blnk	1.48204	3.03444	4.563	0.0887	0.00134	0.000184
1424921_at	Bst2	1.176	1.60443	1.95235	1	0.00627	0.0314	1390738_at	Bst2	1.18831	1.46607	2.0505	0.558	0.22	0.00662
1417381_at	C1qa	1.59336	4.33441	6.78075	1	1.09e-05	1.59e-05	1376652_at	C1qa	1.80011	3.4256	5.09795	0.122	0.00526	9.87e-05
1417063_at	C1qb	1.47226	4.39302	6.28995	1	3.02e-05	0.000143	1370215_at	C1qb	1.74181	3.7396	5.11003	0.149	0.00135	0.000101
1434366_x_at	C1qb	1.39561	4.21173	5.7588	1	6.73e-05	1.8e-05
1437726_x_at	C1qb	1.49977	4.41277	7.08368	1	5.94e-05	2.92e-05
1449401_at	C1qc	1.48155	3.7472	6.53825	1	7.35e-05	1.6e-05	1373025_at	C1qc	1.45844	2.63944	4.24935	0.205	0.0063	0.000247
1423954_at	C3	1.09051	1.51371	5.43223	1	0.0088	0.000447	1368000_at	C3	2.75867	3.91052	7.98978	0.124	0.0105	0.000196
1418021_at	C4b	1.68938	5.01284	8.7494	1	8.67e-06	7.15e-06	1370892_at	C4a, C4b	1.47365	1.71914	3.0294	0.332	0.0269	0.00243
1449556_at	H2-T23	1.1696	1.51105	1.87627	1	0.0144	0.00236	1371123_x_at	RT1-S3	1.04992	1.09218	1.95059	0.837	0.571	0.0187
								1388213_a_at	RT1-S3	1.09681	1.09947	1.91313	0.721	0.678	0.0166
1450355_a_at	Capg	0.990279	1.92443	3.07807	1	0.0699	0.0003	1388460_at	Capg	1.43703	1.64715	2.13414	0.333	0.115	0.00573
1419561_at	Ccl3	1.1145	2.05155	5.02513	1	0.0567	0.000102	1369815_at	Ccl3	1.12032	1.63758	3.40804	0.553	0.0343	0.000453
1417266_at	Ccl6	1.26804	4.7202	8.55788	1	0.000124	2.23e-05	1389123_at	Ccl6	1.14446	1.69033	2.2013	0.675	0.111	0.00133
1420249_s_at	Ccl6	1.10675	2.08584	2.31665	1	0.00133	0.00451
1417936_at	Ccl9	1.33929	4.17185	6.9315	1	9.09e-05	8.19e-05	1392172_at	Ccl9	1.05022	1.41261	1.81183	0.789	0.133	0.00296
1448898_at	Ccl9	1.28478	2.69064	4.58292	1	0.015	0.00124
1419768_at	Cd22	1.11404	1.24891	1.80804	1	0.106	0.0157	1379692_at	Cd22	1.47233	1.76443	2.26735	0.29	0.0143	0.029
1423760_at	Cd44	1.21221	2.37734	6.18862	1	9.12e-05	0.000133	1390659_at		1.48186	2.77084	4.74616	0.178	0.00505	0.000204
1434376_at	Cd44	1.22304	2.39418	6.0825	1	0.000823	3.61e-05	1368921_a_at	Cd44	1.36906	1.96088	2.93193	0.121	0.0296	0.000353
1452483_a_at	Cd44	1.18495	1.6687	5.22806	1	0.0235	1.57e-05
1427301_at	Cd48	1.16835	2.02727	5.29783	1	0.00166	3.71e-05	1370891_at	Cd48	1.17395	1.65011	2.31749	0.548	0.0161	0.000147
1448617_at	Cd53	1.30294	1.9117	4.00955	1	0.00192	3.71e-05	1368518_at	Cd53	1.70652	3.02309	4.50922	0.125	0.0166	0.000175
1449164_at	Cd68	1.06483	3.09972	7.47928	1	0.000925	5.19e-05	1375010_at	Cd68	1.43134	3.50731	6.8559	0.245	0.000495	0.00016
1425519_a_at	Cd74	1.02871	1.56102	2.3798	1	0.0372	0.000455	1367679_at	Cd74	3.98682	8.16809	18.4332	0.0729	0.00094	0.000154
1420404_at	Cd86	1.21562	1.49023	2.11828	1	0.0126	0.000644	1377943_at		1.69722	2.77352	7.23931	0.245	0.00169	0.000108
1449858_at	Cd86	1.18724	1.87635	2.55525	1	0.0029	0.00466	1387627_at	Cd86	1.43483	2.95085	4.16638	0.324	0.0116	0.000232
1423153_x_at	Cfh	0.99538	1.16411	1.87791	1	0.673	0.0266	1387029_at	Cfh	1.3831	1.85943	2.39369	0.192	0.0371	0.00183
1450876_at	Cfh	1.02678	1.07328	2.00041	1	0.867	0.0242
1451537_at	Chi3l1	1.25581	1.84989	2.7377	1	0.00371	0.000547	1392171_at	Chi3l1	1.25721	2.01645	2.53038	0.435	0.0784	0.00113
1420699_at	Clec7a	1.43991	7.41049	26.2248	1	3.3e-05	2.55e-06	1382692_at	Clec7a	1.29481	3.40284	12.3548	0.138	0.00229	0.000104
1426724_at	Cnn3	1.03067	1.3261	2.02482	1	0.0277	0.00944	1387856_at	Cnn3	1.31525	1.17101	2.07815	0.252	0.437	0.0011
1436759_x_at	Cnn3	1.16715	1.26495	2.17421	1	0.136	0.0114
1436836_x_at	Cnn3	1.09083	1.28105	2.02148	1	0.077	0.00356
1455570_x_at	Cnn3	1.11632	1.24728	2.17473	1	0.0902	0.00523
1422033_a_at	Cntf, U05342, Zfp91	1.1625	1.1949	2.06093	1	0.302	0.00723	1368658_at	Cntf	1.048	1.31534	2.09607	0.815	0.329	0.00113
1419872_at	Csf1r	1.18328	1.6847	2.51758	1	0.00162	0.000244	1388784_at	Csf1r	1.57972	2.26078	3.05147	0.167	0.0067	0.000253
1419873_s_at	Csf1r	1.15498	1.59609	2.42531	1	0.00932	0.000676
1423593_a_at	Csf1r	1.12974	1.54491	2.11217	1	0.00623	0.00346
1416382_at	Ctsc	1.26489	2.44687	4.0868	1	0.000753	3.77e-05	1368280_at	Ctsc	1.23732	1.53849	3.04559	0.228	0.0622	0.00279
								1374778_at	Ctsc	1.28736	1.75701	2.89267	0.191	0.0105	0.000841
1448118_a_at	Ctsd	1.06261	2.12953	2.87131	1	0.00102	9.57e-05	1367651_at	Ctsd	1.34273	1.37334	3.29679	0.138	0.241	0.000569
1418365_at	Ctsh	1.09516	1.99129	3.68078	1	0.00149	0.000287	1386899_at	Ctsh	1.26775	1.64655	2.33321	0.13	0.0154	0.000278
1443814_x_at	Ctsh	1.30196	2.16444	4.13111	1	0.00273	0.000296
1448591_at	Ctss	1.38149	3.02307	4.09738	1	3.22e-05	3.01e-05	1387005_at	Ctss	1.18085	1.58713	2.002	0.352	0.0261	0.000569
1417868_a_at	Ctsz	1.10515	2.46183	3.52833	1	0.000369	0.000111	1370885_at	Ctsz	1.66759	2.93346	4.4366	0.124	0.00163	9.63e-05
1417869_s_at	Ctsz	1.13596	2.37338	4.00588	1	0.000699	0.000958
1417870_x_at	Ctsz	1.10183	2.26315	3.57058	1	0.000523	8.38e-05
1450020_at	Cx3cr1	1.16014	1.49858	2.5037	1	0.0595	0.0355	1369527_at	Cx3cr1	1.17315	1.43609	2.03715	0.491	0.159	0.000901
1418930_at	Cxcl10	1.58486	2.70491	2.91	1	0.000368	0.00109	1387969_at	Cxcl10	1.91565	1.87574	3.80046	0.397	0.0144	0.00685
1449195_s_at	Cxcl16	1.11353	1.59164	2.41742	1	0.00628	0.00158	1372064_at	Cxcl16	1.63217	2.20226	3.76101	0.26	0.0679	9.5e-05
1454268_a_at	Cyba	1.32332	2.23241	4.17368	1	0.00143	3.71e-05	1370219_at	Cyba	1.25814	1.96467	2.57532	0.134	0.00283	0.000529
1422978_at	Cybb	0.9916	1.33514	1.87478	1	0.154	0.0481	1379344_at	Cybb	1.16305	1.10278	2.29688	0.535	0.68	0.00635
1436778_at	Cybb	1.08514	1.78841	4.55006	1	0.039	0.00074	1373932_at		0.998632	1.24188	2.21012	0.999	0.294	0.00327
1424065_at	Edem1	1.15	1.67832	2.18416	1	0.0088	0.0089	1395248_at	Edem1	1.29583	1.39032	1.97756	0.318	0.146	0.00597
1451161_a_at	Emr1	1.13506	1.83733	2.9511	1	0.00742	0.00217	1381311_at	Emr1	1.47447	2.84811	4.31658	0.183	0.00283	0.000205
1448021_at	Fam46c	0.97715	2.28439	3.33652	1	0.00403	0.0112	1382907_at	Fam46c	1.56436	1.55614	3.48177	0.122	0.111	0.000276
1418340_at	Fcer1g	1.24863	2.31858	4.85319	1	0.000121	1.62e-05	1373575_at	Fcer1g	1.6981	3.14643	3.64242	0.124	0.00133	0.000267
1442118_at		1.02602	1.82367	2.69658	1	0.0264	0.00105	1398246_s_at	Fcgr2a	1.3709	2.46095	3.77708	0.122	0.00103	0.000177
1435477_s_at	Fcgr2b	1.62165	3.28317	10.149	1	0.000245	0.000102	1367850_at	Fcgr2a	1.50142	2.42828	3.57605	0.125	0.00128	0.000356
1451941_a_at	Fcgr2b	1.55988	2.48191	6.9592	1	0.000219	1.51e-05	1371079_at	Fcgr2b	1.61838	3.91478	8.74785	0.18	0.000904	0.0008
1455332_x_at	Fcgr2b	1.24151	1.43391	3.29307	1	0.241	3.68e-05	1373523_at	Fcgr3a	1.84925	3.167	4.23472	0.12	0.00402	0.000162
1448620_at	Fcgr3	1.14611	2.13527	3.89777	1	0.00108	0.000201
1425225_at	Fcgr4	1.1808	1.625	2.06699	1	0.00566	0.00767
1433963_a_at	Fermt3	0.989266	1.88126	2.48461	1	0.018	0.000276	1388740_at	Fermt3	1.28357	2.01239	2.6506	0.189	0.00261	0.000247
1456014_s_at	Fermt3	1.34364	2.28541	4.33655	1	0.00418	0.000549
1433512_at	Fli1	0.955406	1.236	2.51999	1	0.144	0.00327	1390914_at	Fli1	1.14327	1.36203	2.62928	0.498	0.113	0.000568
1418240_at	Gbp2	1.32044	1.82373	2.63545	1	0.0113	0.00429	1368332_at	Gbp2	1.38654	1.4277	2.70528	0.387	0.0537	0.00109
1435906_x_at	Gbp2	1.40344	1.70363	2.31146	1	0.00879	0.00675
1434380_at	Gbp7	1.29778	1.25021	1.83648	1	0.593	0.0148	1382950_at	LOC685067	1.23313	1.30762	2.17622	0.552	0.0962	0.00553
1426508_at	Gfap	1.71778	6.31341	8.37554	1	5.36e-06	0.00088	1368353_at	Gfap	1.67664	2.56468	3.50111	0.125	0.00243	0.000251
1426509_s_at	Gfap	1.79504	6.95795	9.75703	1	1.01e-05	0.000339
1440142_s_at	Gfap	1.65352	5.83779	12.0931	1	1.17e-05	1.58e-05
1418483_a_at	Ggta1	1.13187	1.47598	3.75383	1	0.0216	0.00033	1388887_at	Ggta1p	1.401	1.8139	2.49391	0.215	0.00347	0.000327
1424927_at	Glipr1	1.04564	1.31072	2.26466	1	0.18	0.00565	1373504_at	Glipr1	1.30936	2.42246	5.2115	0.415	0.00181	0.000101
1425598_a_at	Gm11787, Lyn	1.14088	1.32676	1.99708	1	0.248	0.0177	1368679_a_at	Lyn	1.24111	1.27349	3.02857	0.449	0.572	0.0017
1451318_a_at	Gm11787, Lyn	1.02864	1.5521	1.85693	1	0.0489	0.00195	1382346_at		1.50063	2.07563	2.60549	0.0827	0.0195	0.00067
1431591_s_at	Gm9706, Isg15	1.08988	1.57918	1.83278	1	0.226	0.00523	1382314_at	Isg15	1.35864	1.48998	2.46817	0.515	0.147	0.0111
1448303_at	Gpnmb	1.16331	1.82382	7.92583	1	0.0019	1.72e-05	1368187_at	Gpnmb	2.52307	5.87358	16.5168	0.0611	0.000971	6.34e-05
1422542_at	Gpr34	1.26732	1.55924	3.35035	1	0.0872	0.00299	1393682_at	Gpr34	1.61463	2.11824	2.62067	0.184	0.0375	0.000632
1438629_x_at	Grn	1.12647	2.03909	3.08635	1	0.00108	0.000529	1386893_at	Grn	1.50791	2.08169	3.56118	0.129	0.00566	9.27e-05
1448148_at	Grn	1.16709	2.13991	2.94427	1	0.000242	0.000193
1456567_x_at	Grn	1.09869	1.86675	2.75256	1	0.00162	0.000114
1435290_x_at	H2-Aa	1.12413	1.47083	3.28208	1	0.265	0.000348	1381593_x_at	RT1-Ba	0.864861	1.22976	8.38858	0.826	0.849	0.000178
								1392334_at	RT1-Ba	0.940128	1.38518	8.05465	0.921	0.724	0.000157
1451784_x_at	H2-D1	1.1988	2.19338	2.83736	1	0.000211	0.000112	1371209_at	RT1-CE5	0.558242	0.72274	6.81945	0.375	0.705	0.0199
1425545_x_at	H2-D1, H2-L	1.2659	2.10288	2.75752	1	0.000241	9.59e-05	1370428_x_at	RT1-A2 RT1-A3 RT1-EC2	2.03418	1.89423	4.55312	0.197	0.0963	0.000708
1425336_x_at	H2-K1	1.29312	1.98543	2.7601	1	0.000949	0.000185	1388255_x_at	RT1-CE5	0.805604	0.940923	3.6356	0.601	0.876	0.0129
1427746_x_at	H2-K1	1.21983	1.87962	2.34004	1	0.00298	0.00381
1451931_x_at	H2-K1	1.22339	2.07172	2.73419	1	0.000822	0.000183
1427746_x_at	H2-K1	1.21983	1.87962	2.34004	1	0.00298	0.00381
1431008_at	H2-Q6, H2-Q8	1.21604	1.69617	2.03875	1	0.116	0.00448
1418536_at	H2-Q7, H2-Q9	1.41587	2.03909	2.75729	1	0.00848	0.00646
1418842_at	Hcls1	1.14313	1.28454	1.80379	1	0.139	0.0172	1380521_at	Hcls1	1.32036	1.66168	1.98457	0.123	0.00258	0.000837
1449024_a_at	Hexa	1.04101	1.61384	2.03268	1	0.00452	0.0115	1373222_at	Hexa	1.14668	1.41971	1.83429	0.351	0.0157	0.000571
1437874_s_at	Hexb	1.27908	2.23796	3.19752	1	0.000482	0.000843	1372706_at	Hexb	1.34282	1.61747	2.26631	0.319	0.011	0.000544
1460180_at	Hexb	1.1692	2.17886	3.2672	1	0.000519	0.000269
1422943_a_at	Hspb1	1.11086	1.3314	2.01461	1	0.0566	0.0118	1367577_at	Hspb1	1.43341	2.78516	4.17322	0.136	0.00166	0.000207
1425964_x_at	Hspb1	1.10169	1.4007	2.48482	1	0.0175	0.00034
1426278_at	Ifi27l2a	1.65236	2.15676	3.29247	1	0.000944	0.000746	1376845_at	Ifi27l2b	1.22091	1.46053	2.53857	0.597	0.22	0.00706
1422476_at	Ifi30	1.22578	1.79787	2.7271	1	0.0046	0.00107	1372070_at	Ifi30	1.46845	2.27512	3.02606	0.124	0.00419	0.000182
1423754_at	Ifitm3	1.39275	1.80671	2.28718	1	0.0074	0.000548	1387995_a_at	Ifitm3	1.1027	1.41627	1.97356	0.501	0.0936	0.00749
1452014_a_at	Igf1	0.948607	1.01858	2.12527	1	0.915	0.0115	1370333_a_at	Igf1	1.13529	1.92331	2.87791	0.527	0.00183	0.00168
1421408_at	Igsf6	1.01625	1.27423	1.95386	1	0.146	0.00765	1387687_at	Igsf6	0.935529	1.3446	2.43888	0.565	0.0815	0.0159
1419043_a_at	Iigp1	1.43002	1.872	2.46637	1	0.339	0.00106	1377950_at	RGD1309362	1.4437	1.93863	3.91326	0.382	0.0194	0.00663
								1373992_at	MGC108823	1.41205	1.86316	3.59621	0.407	0.0254	0.000219
1418825_at	Irgm1	1.33073	1.9591	2.53535	1	0.00691	0.0115	1391489_at	Irgm	1.23275	1.20098	2.00845	0.339	0.272	0.00497
1422046_at	Itgam	1.10721	1.67989	2.95676	1	0.0138	0.00134	1388046_at	Itgam	1.39547	1.88135	3.06554	0.342	0.0263	0.0017
1450678_at	Itgb2	1.15652	2.97072	5.60205	1	9.23e-05	3.71e-05	1383131_at	Itgb2	2.10989	4.18245	6.26148	0.0789	0.00078	8.84e-05
1437886_at	Klhl6	1.10883	1.42529	1.83594	1	0.0464	0.00832	1377153_a_at	Klhl6	1.18029	2.10226	3.23945	0.391	0.00271	0.00204
1426025_s_at	Laptm5	1.05223	1.81999	2.23565	1	0.0126	0.00352	1368006_at	Laptm5	1.81007	2.41866	3.97431	0.107	0.011	0.000248
1436905_x_at	Laptm5	1.30031	3.1237	4.65366	1	0.000121	0.00068	1383658_at	Laptm5	1.51632	2.20513	3.29383	0.148	0.00665	0.000101
1427747_a_at	Lcn2	1.00759	1.20945	2.24927	1	0.489	0.0187	1387011_at	Lcn2	1.48276	2.85815	3.55791	0.44	0.143	0.000329
1415983_at	Lcp1	1.02646	1.69864	3.10675	1	0.0215	8.48e-05	1389210_at	Lcp1	1.48243	1.88968	2.58637	0.171	0.011	0.000315
1448160_at	Lcp1	1.25325	1.4509	2.72614	1	0.00919	0.000507
1426808_at	Lgals3	1.00776	2.5381	12.8537	1	0.00162	8.45e-06	1386879_at	Lgals3	1.69097	3.51595	7.5228	0.124	0.000766	8.36e-05
1448380_at	Lgals3bp	1.52081	2.9161	4.23902	1	0.000515	2.86e-05	1387946_at	Lgals3bp	1.34911	1.56911	3.07428	0.335	0.0346	0.000633
1424965_at	Lpxn	1.2071	1.36889	2.36258	1	0.0202	0.00233	1378633_at	Lpxn	1.18256	1.44299	1.84069	0.325	0.104	0.00124
1433842_at	Lrrfip1	0.965582	1.38224	2.06894	1	0.335	0.0161	1389351_at	Lrrfip1	1.1864	1.49812	2.17512	0.299	0.0226	0.00141
1422903_at	Ly86	1.47539	3.87102	6.14789	1	0.000388	1.65e-05	1393280_at	Ly86	1.59246	2.61935	2.76795	0.102	0.00927	0.000925
1436996_x_at	Lyz1	1.29828	4.35159	15.3057	1	3.28e-05	2.63e-05	1370154_at	Lyz2	1.13044	1.59866	2.52132	0.632	0.00963	0.000673
1439426_x_at	Lyz1	1.19483	3.64698	15.0181	1	0.000186	1.67e-05
1423547_at	Lyz2	1.1989	3.51907	12.1495	1	0.000206	1.79e-05
1451716_at	Mafb	0.940094	1.41192	2.17027	1	0.0745	0.00198	1387947_at	Mafb	1.04724	1.54444	3.1021	0.883	0.0631	0.000117
1427076_at	Mpeg1	1.26699	3.51009	7.18438	1	2.62e-05	1.58e-05	1369427_at	Mpeg1	1.08869	1.2387	1.81645	0.625	0.294	0.0369
1419598_at	Ms4a6d	1.15263	1.41984	2.85204	1	0.202	0.000252	1376390_at	Ms4a11	1.07951	1.50423	2.15123	0.565	0.0244	0.00145
1419599_s_at	Ms4a6d	1.02769	1.31839	2.1268	1	0.143	0.00581
1421814_at	Msn	1.08215	1.6091	2.26987	1	0.00627	0.000815	1371575_at	Msn	1.31814	1.604	1.97	0.149	0.0112	0.000709
1450379_at	Msn	0.986208	1.55644	2.46126	1	0.0367	0.000135
1422557_s_at	Mt1	1.03009	1.535	1.89345	1	0.00286	0.00113	1371237_a_at	Mt1a, Ttr	1.45106	2.27076	4.36234	0.125	0.00394	9.49e-05
1428942_at	Mt2	1.01384	1.74519	2.25604	1	0.00393	0.000772	1388271_at	Mt2A	1.75408	2.69428	3.54629	0.18	0.00092	9.36e-05
1429524_at	Myo1f	1.1189	1.81907	2.91403	1	0.00743	0.000208	1384298_at	Myo1f	1.43324	2.22936	2.30405	0.17	0.00167	0.000673
1429525_s_at	Myo1f	1.09668	1.4129	2.54669	1	0.113	0.000532
1428786_at	Nckap1l	1.12909	1.6079	1.99985	1	0.00764	0.00128	1380537_at	Nckap1l	1.22347	2.15189	3.036	0.381	0.0046	0.000218
1428787_at	Nckap1l	0.968923	1.63461	2.58501	1	0.0671	0.000339	1384350_at	Nckap1l	1.14727	2.04219	2.43554	0.479	0.0119	0.000928
1416901_at	Npc2	1.06008	1.55699	1.9083	1	0.00614	0.00205	1398892_at	Npc2	1.54122	2.41705	3.51602	0.132	0.00143	0.000146
1448513_a_at	Npc2	1.09115	1.4041	1.88179	1	0.0991	0.0409
1419663_at	Ogn	0.820753	0.905128	1.85548	1	0.861	0.047	1385248_a_at	Ogn	0.884224	0.937829	3.05338	0.849	0.895	0.0132
1425214_at	P2ry6	1.16225	1.68339	2.61731	1	0.0179	0.000357	1368754_at	P2ry6	1.32853	1.72179	2.34436	0.247	0.0293	0.000146
1416897_at	Parp9	1.15928	1.72329	1.80793	1	0.0119	0.0166	1376144_at	Parp9	1.16469	1.41184	1.92171	0.414	0.0957	0.00113
1417928_at	Pdlim4	1.1508	1.67926	2.14138	1	0.0014	0.00182	1387153_at	Ril	1.2052	1.5322	1.95543	0.338	0.0242	0.000333
1452398_at	Plce1	1.22467	1.43984	2.18287	1	0.088	0.00745	1368980_at	Plce1	1.27481	1.4142	1.88596	0.335	0.086	0.000633
1433678_at	Pld4	1.0748	1.84386	2.86478	1	0.0203	0.00129	1373785_at	Pld4	1.66003	3.2685	3.99445	0.172	0.0203	0.00144
1417523_at	Plek	1.36911	1.63754	2.72151	1	0.0692	0.00072	1390687_at	Plek	1.65132	2.85254	4.03052	0.124	0.00229	0.000201
1448748_at	Plek	1.09651	2.26122	3.43564	1	0.0019	0.000127
1448749_at	Plek	0.968934	2.54703	4.77672	1	0.00113	1.62e-05
1426246_at	Pros1	0.892844	1.65805	2.74027	1	0.00408	0.000743	1371037_at	Pros1	1.3703	1.72784	2.60261	0.151	0.0172	9.95e-05
1422962_a_at	Psmb8	1.27565	1.62578	2.04979	1	0.0134	0.0145	1367786_at	Psmb8	1.55037	1.86862	2.6502	0.162	0.0164	0.000908
1436448_a_at	Ptgs1	1.23246	1.78732	2.13869	1	0.0113	0.00524	1368259_at	Ptgs1	1.06785	1.6247	1.8182	0.823	0.011	0.014
1460188_at	Ptpn6	1.01889	2.48139	3.94466	1	0.0131	8.33e-05	1368010_at	Ptpn6	1.59524	2.47828	3.22388	0.122	0.00212	0.000134
1422124_a_at	Ptprc	1.11599	2.41907	6.16147	1	0.0651	0.000256	1390798_at	Ptprc	1.63828	2.43299	4.98852	0.192	0.0118	0.000178
								1370603_a_at	Ptprc	1.0996	1.48526	3.4381	0.631	0.286	0.00125
1417346_at	Pycard	1.20889	1.83064	3.3329	1	0.024	0.000273	1389873_at	Pycard	1.48843	2.37278	3.68421	0.184	0.00293	0.000248
1452734_at	Rnaset2a, Rnaset2b	1.11978	1.53026	1.8354	1	0.0484	0.00889	1375211_at	Rnaset2	1.5491	2.62895	3.34654	0.147	0.00253	0.000209
1456012_x_at	Rnaset2a, Rnaset2b	1.15483	1.60345	1.81495	1	0.0388	0.0103
1436058_at	Rsad2	1.31543	1.60482	1.84292	1	0.0682	0.0145	1370913_at	Rsad2	1.88966	1.52606	3.28065	0.124	0.0856	0.00156
1418580_at	Rtp4	1.71008	2.10635	2.99152	1	0.00407	0.000337	1379285_at	Rtp4	1.18176	1.36817	2.01543	0.702	0.244	0.0293
1424542_at	S100a4	1.04783	1.48218	3.31643	1	0.143	0.000251	1367846_at	S100a4	1.51585	3.37514	6.76901	0.179	0.000433	0.000182
1421375_a_at	S100a6	1.10372	1.66768	5.08728	1	0.00866	1.6e-05	1367661_at	S100a6	1.11285	1.36207	1.89941	0.553	0.134	0.0269
1416625_at	Serping1	1.05923	1.31566	2.34764	1	0.115	0.00172	1372254_at	Serping1	1.46994	2.65352	7.17836	0.297	0.029	6.08e-05
1424975_at	Siglec5	1.0426	1.56806	2.59643	1	0.0466	0.00181	1385465_at	Siglec5	1.25991	2.69278	3.29992	0.524	0.105	0.0081
1419315_at	Slamf9	1.0579	1.99552	2.6432	1	0.00958	0.00135	1378443_at	Slamf9	1.03079	1.36237	1.88407	0.857	0.188	0.0265
1428114_at	Slc14a1	1.20084	1.96021	3.15071	1	0.00155	0.000248	1386679_at	Slc14a1	1.30675	1.87402	2.62255	0.284	0.0162	0.000331
1448640_at	Slc14a1	1.04455	1.69292	2.94968	1	0.0167	0.00468
1420697_at	Slc15a3	1.21086	2.40408	3.5742	1	0.000831	0.000104	1370516_at	Slc15a3	1.46517	2.28025	3.11294	0.171	0.00269	0.000369
1433933_s_at	Slco2b1	1.06775	1.41365	2.04977	1	0.0452	0.00656	1368295_at	Slco2b1	1.23798	1.69729	2.03033	0.338	0.0567	0.00235
1420895_at	Tgfbr1	1.02202	1.8189	2.84129	1	0.00174	0.000115	1376636_at	Tgfbr1	1.51395	2.28273	2.95705	0.139	0.00163	0.000215
1460227_at	Timp1	1.25874	1.81323	2.77157	1	0.00989	0.0125	1367712_at	Timp1	1.27582	2.46149	3.26704	0.162	0.00164	0.000743
1460287_at	Timp2	1.04863	1.40676	2.10353	1	0.0332	0.00356	1386940_at	Timp2	1.20821	1.68786	2.07909	0.283	0.00986	0.000331
1419132_at	Tlr2	1.26097	2.80966	4.74708	1	0.000216	1.68e-05	1392280_at	Tlr2	1.19584	1.57452	2.13913	0.372	0.104	0.000577
1423909_at	Tmem176a	1.14461	1.78017	2.42329	1	0.00313	0.000296	1373204_at	Tmem176a	1.8688	3.217	3.07471	0.145	0.00634	0.000838
1441811_x_at	Tmem176a	1.12118	1.57116	1.98367	1	0.0209	0.0159
1418004_a_at	Tmem176b	1.11842	1.5681	2.1497	1	0.00831	0.000388	1368840_at	Tmem176b	1.44658	2.3941	2.80889	0.129	0.00553	0.000256
1421792_s_at	Trem2	1.24497	2.3057	4.40517	1	0.000369	8.32e-05	1392759_at	Trem2	1.57188	3.39109	4.73806	0.12	0.000886	0.000679
								1382513_at	Trem2	1.4571	3.00816	3.74215	0.108	0.00192	0.000199
1438948_x_at	Tspo	1.25329	1.50893	1.96456	1	0.00777	0.00355	1370249_at	Tspo	1.33846	1.57972	2.21039	0.148	0.011	0.00126
1456251_x_at	Tspo	1.16449	1.2492	1.85141	1	0.337	0.0272
1450792_at	Tyrobp	1.43717	4.07218	7.11487	1	8.8e-05	1.67e-05	1374730_at	Tyrobp	1.92446	3.71321	4.95644	0.125	0.00128	0.000181
1418191_at	Usp18	1.98522	2.68998	3.06931	1	9e-05	0.0182	1389034_at	Usp18	1.21786	1.35471	1.98191	0.589	0.288	0.0378
1438118_x_at	Vim	1.18744	1.49055	4.25195	1	0.0855	2.8e-05	1367574_at	Vim	1.22347	1.29295	2.41394	0.325	0.157	0.000977
1450641_at	Vim	1.04423	1.64075	4.12767	1	0.00278	8.14e-05
1456292_a_at	Vim	1.03967	1.47306	4.50173	1	0.122	8.14e-05
